# Supplementary material for: MicroRNAome and Expression Profile of Developing Tooth Germ in Miniature Pigs
Source: PLoS One. 2012 Dec 18;7(12):e52256. doi: 10.1371/journal.pone.0052256 (PMC3525553; doi:10.1371/journal.pone.0052256)
Supplement: Table S2 — Detectable transcripts in each sample of different tooth germ development stages. (XLS) [file pone.0052256.s006.xls]

## Sheet: sheet1
Table 2 Detectable transcripts in each samples of different tooth germ development stages
No.	Probe_ID	E35G1(373)	E35G2(468)	E35G3(451)	E45G1(305)	E45G2(309)	E45G3(459)	E50G1(501)	E50G2(418)	E50G3(511)	E60G1(451)	E60G2(437)	E60G3(331)
1	ssc-let-7a	5306.16	8690.03	1864.26	1341.33	10223.9	1994.59	13654.6	2914.15	12667.8	14503.9	5292.7	4045.6
2	ssc-let-7c	3086.87	5325.06	1110.97	1091.27	6156.28	1237.73	9971.16	1704.97	8843.54	9660.73	3220.27	2158.46
3	ssc-let-7e	2003.33	4705.27	991.889	534.913	2409.65	412.003	5123.47	634.052	5312.17	4005.16	905.052	627.281
4	ssc-let-7f	3017.73	4558.96	747.73	568.414	7742.75	1259.69	11024.6	1892.03	10383.3	11957.3	4010.48	3377.59
5	ssc-let-7g	1114.09	2027.94	522.827	142.823	2634.48	773.416	5961.38	1076.44	5990.67	6776.61	1221.39	1739.25
6	ssc-miR-100	1507.49	3769.94	1461.37	317.515	764.831	353.381	2616.75	428.308	2292.28	2196.21	306.632	543.968
7	ssc-miR-103	1491.45	4201.08	1578.69	456.332	1201.44	655.432	2702.41	733.95	2238.59	2283.14	786.787	1078.69
8	ssc-miR-125a	6254.99	17905.6	6444.01	2068.69	3346.77	2131.22	10335.8	2552.18	9076.5	9112.13	2113.56	3197.18
9	ssc-miR-125b	21568.9	38930.4	20207.4	7917.43	14826.3	7054.13	20730.8	8872.64	19163.9	17952.6	7038.6	9515.09
10	ssc-miR-127	1000.51	3017.81	847.22	1901.05	612.116	529.104	1708.78	585.917	1538.5	968.787	272.039	384.807
11	ssc-miR-1277
12	ssc-miR-128	1118.33	3479.66	1543.4	704.362	511.767	429.664	1688.91	527.709	1486.75	1240.86	358.265	461.274
13	ssc-miR-129		25.4713	19.7774
14	ssc-miR-130a	291.495	1509.37	333.272	88.113	213.297	335.077	688.653	358.11	665.716	796.62	137.254	167.702
15	ssc-miR-130b	316.751	1114.26	411.145	191.736	398.691	218.384	830.543	282.387	604.874	552.172	217.861	270.675
16	ssc-miR-133a*
17	ssc-miR-135
18	ssc-miR-136
19	ssc-miR-143	232.865	611.184	258.446	163.998	152.895	117.565	334.612	100.35	221.401	256.417	113.06	186.615
20	ssc-miR-148a	129.669	348.456	156.655	48.4012		58.4942	314.954	64.7753	197.152	323.002	136.075	184.15
21	ssc-miR-151-3p	113.027	600.851	156.307	74.2891	154.916	153.564	572.048	244.967	535.971	528.88	133.875	208.114
22	ssc-miR-152	199.527	756.518	212.576	65.2694	105.487	219.228	500.483	259.205	577.622	963.477	207.68	221.094
23	ssc-miR-15a	24.4061	76.9801	33.1137			22.0954	151.05	17.4354	114.562	152.452	43.7247
24	ssc-miR-186		48.4589	14.6256			22.6064	47.9369		46.1334	65.6142
25	ssc-miR-191	1905.04	4827.52	1953.43	1479.16	1661.4	1079.27	4725.3	1416.02	3816.67	3758.54	1526.97	2176.26
26	ssc-miR-192		21.1063	30.0653			11.3603	20.4359		96.5451	786.66	462.069	518.133
27	ssc-miR-193a-3p	86.9755	358.994	64.7402	47.4589		45.5223	149.065	30.0967	98.0407	95.5357		41.8502
28	ssc-miR-193a-5p	71.6533	162.917	52.0923	96.3239	49.3164	55.6905	163.341	56.203	104.757	91.3748	54.7315	63.766
29	ssc-miR-196b
30	ssc-miR-199a-3p	15462.3	28435.4	13883.1	3559.05	8863.68	4409.88	11099.2	5359.96	10985.7	11435.1	3184.44	4377.65
31	ssc-miR-199a-5p	2214.36	8252.23	1970.13	1487.38	678.774	1596.16	2043.93	780.669	1680.86	1676.87	317.65	1050.07
32	ssc-miR-204							26.0976		26.6297
33	ssc-miR-210	27.0735	69.3479	36.6107		53.8946	68.1079	147.35	54.8231	141.378	394.458	203.164	350.469
34	ssc-miR-222	374.634	1240.89	265.916	202.077	430.021	254.965	944.157	278.136	728.19	544.007	164.584	204.039
35	ssc-miR-22-3p	23.7147	53.8884	28.7598			20.719	40.1555	22.6308	53.9958	111.027	28.2055	73.0316
36	ssc-miR-224		48.8947	15.5548			36.9402	19.0451		124.18
37	ssc-miR-22-5p						12.544	18.7146		37.0621
38	ssc-miR-23b	4357.05	9872.74	3446.41	1427.07	7876.32	3276.68	12035.4	5225.38	10562.6	13032.7	3945.39	8654.31
39	ssc-miR-24	2096.54	4336.98	1923.55	954.658	2811.12	2039.13	5755.05	2264.27	4103.43	4322.49	1892.93	2915.31
40	ssc-miR-26a	13579.7	26517.2	11940.8	3874.05	12630.3	5914.9	16836.3	8676.64	15087.2	21559.9	12825	14452.5
41	ssc-miR-27b	858.17	2573.49	712.088	226.092	1253.71	1256.26	3999.58	1214.94	3161.91	3880.22	821.169	1872.84
42	ssc-miR-27b*	18.3426	42.1769	19.0623		53.5673	24.802	95.0249	21.0734	71.5005	68.7748	25.6388	32.1658
43	ssc-miR-28-3p	15.0978	104.276	30.2849			60.9079	146.945	86.4881	217.67	290.842	33.5189	38.5627
44	ssc-miR-29c
45	ssc-miR-30a-3p		37.5472				14.1714	40.1807	21.4145	61.1895	59.7535
46	ssc-miR-30b-5p	350.071	846.555	253.483	74.1453	227.925	213.324	1585.28	234.035	1661.93	1728.08	396.794	465.644
47	ssc-miR-30d	727.536	2102.35	751.993	462.012	778.288	510.495	2321.75	504.211	1872.83	2277.36	814.208	1465.66
48	ssc-miR-30e-3p		35.6146	12.8477			12.0199	39.947		46.1371	58.1049
49	ssc-miR-30e-5p	84.6923	361.829	99.7408	55.6745	84.3596	110.492	581.194	107.711	550.025	611.372	128.622	195.486
50	ssc-miR-323	173.009	592.157	201.505	159.667	86.5941	57.3145	251.103	60.0556	222.834	136.436	36.3039	70.6084
51	ssc-miR-324	74.1171	206.21	96.3806	104.884	80.8	83.8543	208.121	72.7318	163.402	169.095	111.529	127.766
52	ssc-miR-328	47.7225	124.476	56.1371	56.9206	56.9279	57.1157	176.013	37.1057	105.613	127.711	61.9551	95.7782
53	ssc-miR-331-3p	88.0395	292.915	115.577	123.606	161.098	155.379	378.363	175.31	282.156	293.306	106.907	269.209
54	ssc-miR-331-5p		35.6838	18.0403				26.403		33.6349	31.5767
55	ssc-miR-335	758.932	1312.05	689.416	78.0023		15.7973	66.7712	23.8063	57.5971	270.942	32.4205
56	ssc-miR-340		28.0679					21.2423
57	ssc-miR-345-3p		30.3745				15.6258	29.0065		45.6428	56.1754	32.1803
58	ssc-miR-34c
59	ssc-miR-361-3p	17.3041	40.1048	23.4203			19.2777	43.545	18.7813	39.3217	52.0098	32.1799
60	ssc-miR-361-5p	1007.83	4336.42	1146.38	604.37	1132.96	629.402	3231.23	878.749	2225.49	2013.07	639.153	734.863
61	ssc-miR-365		66.9236	23.0329				36.2531		83.9736	52.1311
62	ssc-miR-369
63	ssc-miR-374b		58.313	20.4926			24.8876	41.157		69.5735	59.6773
64	ssc-miR-423-3p			22.021			24.1642	30.1443	25.2067	54.3705	58.9402	37.3725
65	ssc-miR-423-5p	799.317	1343.46	914.046	670.108	646.854	1030.34	2572.5	579.278	1837.6	929.547	593.938	520.863
66	ssc-miR-424*	37.7658	144.036	43.745	55.1712		13.3992	27.0965		44.7201	54.0696
67	ssc-miR-425-3p	21.1388		17.7158	46.4991		22.6886	28.5336	20.8943	38.5685	39.1468	41.1386
68	ssc-miR-425-5p	102.878	292.847	119.157	100.786	103.956	92.2611	372.923	92.5159	287.964	309.761	114.139	175.523
69	ssc-miR-455	849.864	2950.31	921.014	1100.27	541.818	366.406	1195.91	465.539	899.093	930.288	469.617	642.676
70	ssc-miR-486	28.0762	55.4264	38.4933	81.4402	31.5827	17.3407	35.1542	16.3558	55.9206	34.0021
71	ssc-miR-503	16.1919	21.6059	22.2019						29.7617
72	ssc-miR-532-3p	30.9253	156.549	49.9064	45.1968		64.0302	117.445	91.1586	156.059	136.729	40.7256	33.8071
73	ssc-miR-532-5p	97.5676	256.732	117.513	121.228	71.9468	41.426	151.851	49.5777	124.477	132.056	65.2469	74.2331
74	ssc-miR-574	1896.59	7239.66	2863.83	544.167	1825.01	4610.8	6689.89	3441.97	2524.24	3655.42	767.562	1942.35
75	ssc-miR-676	125.273	349.996	112.728	54.9392	275.906	137.64	555.889	196.359	389.352	318.069	92.9508	121.002
76	ssc-miR-7			19.001			40.9392	26.6195	36.1954	110.529	86.8834
77	ssc-miR-744	64.7631	264.204	91.0423	64.8428	131.543	131.407	391.791	144.68	257.151	222.528	102.173	137.583
78	ssc-miR-769		19.4773	14.1432			18.3775	21.7264	16.6502	45.7982	38.2482
79	ssc-miR-92b	784.677	2765.63	825.685	326.141	1285.33	573.945	4372.01	603.906	3389.3	2434.8	336.057	556.278
80	ssc-miR-95
81	ssc-miR-98	59.4477	157.316	28.0039		208.239	88.0806	853.32	136.154	1575.4	1442.85	166.981	146.853
82	ssc-miR-99a	1429.24	3377.3	1230.44	350.802	624.92	409.558	2199.79	506.804	1994.37	2441.55	277.539	622.941
83	ssc-miR-99b	1516.86	5114.28	1851.52	908.628	838.977	650.793	2769.78	753.833	2265.26	1787.46	541.798	732.809
84	ssc-let-7i	2709.6	3517.71	986.829	580.781	5118.99	1519.43	9068.57	2304.67	8598.37	9135.91	2331.47	2876.54
85	ssc-miR-1	222.145	342.725	176.062	179.425						37.9049
86	ssc-miR-101
87	ssc-miR-105-1						11.3137
88	ssc-miR-105-2
89	ssc-miR-106a	402.919	1135.66	474.503	98.2063	693.24	434.776	1567.44	444.185	1272.33	901.441	221.682	281.965
90	ssc-miR-107	1281.73	3826.03	1444.54	340.058	1085.87	604.315	2502.38	642.219	2069.9	2155.99	629.594	1013.15
91	ssc-miR-10a
92	ssc-miR-10b		38.084
93	ssc-miR-122		79.7541
94	ssc-miR-124a			18.1918			10.2851	17.0055		53.6095
95	ssc-miR-1285	386.924	1879.58	584.198	914.813	243.667	735.747	3460.04	586.484	2646.56	1492.73	384.301	765.6
96	ssc-miR-1306-3p	18.5607	85.0337	25.5473		38.7306	45.4682	151.942	55.4025	120.867	91.7344	44.4453	25.2004
97	ssc-miR-1306-5p	154.407	275.691	226.894	126.841	156.128	278.543	838.385	160.334	682.201	276.988	159.057	131.276
98	ssc-miR-1307	71.4418	128.135	91.3435	57.8688	56.4403	132.555	247.346	85.3547	261.666	164.652	156.155	99.9644
99	ssc-miR-1308	20522.5	38059.9	22475.9	15629.7	23494.6	13589.4	14559.2	6339.3	9538.18	19651.3	9360.93	10649
100	ssc-miR-133a	291.225	578.176	385.781	607.961	44.3024	14.0838	44.1622		55.0576	76.5765	54.0192	42.7657
101	ssc-miR-133b	456.955	708.642	534.056	1025.01	42.964	12.2245	35.9849	16.1156	57.2824	77.5888	66.6549	42.8895
102	ssc-miR-139-5p	17.7729	41.6907	22.6925	54.2415		43.9442	168.444	70.7598	191.115	332.491	47.0336	42.1928
103	ssc-miR-140
104	ssc-miR-140*	795.57	3434.08	1374.6	531.627	109.614	128.024	376.257	111.782	281.352	407.835	243.971	342.296
105	ssc-miR-142
106	ssc-miR-145	662.569	2181.12	779.847	637.386	482.542	408.877	1566.47	483.942	1223.55	1173.25	362.633	789.69
107	ssc-miR-146b			13.75				26.6116	18.9539	54.2893	31.8541
108	ssc-miR-148b	25.9063	80.801	28.6181			42.5431	67.1711	47.9593	77.8984	120.439	46.4582
109	ssc-miR-151-5p	1215.76	3034.62	1124.51	584.519	1310.89	598.783	3005.1	868.572	2167	2221.28	913.255	1285.95
110	ssc-miR-153
111	ssc-miR-15b	715.654	3345.5	809.535	171.868	1837.99	1150.19	6176.25	1890.88	4247.73	4404.47	522.447	1510.43
112	ssc-miR-16	1010.78	2833.29	1014.5	188.166	1374.07	836.801	3636.51	813.193	3008.66	3587	863.634	1161.11
113	ssc-miR-17-3p			13.6428				24.8622		37.2948		32.7656
114	ssc-miR-17-5p	753.626	1581.56	833.445	238.309	1190.44	627.949	2178.91	703.191	1732.52	1288.52	397.318	510.302
115	ssc-miR-18	21.4359	31.0038	30.3561			21.8901	32.8004	16.7941	37.5257	33.3865		23.101
116	ssc-miR-181a	3241.5	7859.54	3728.82	1745.54	1870.05	1962.8	5889.08	1958.67	4328.54	6570.38	2788.88	6307.12
117	ssc-miR-181b	1277.14	4848.17	1653.81	575.313	1231.25	892.804	3573.85	1112.18	3266.75	3966	1318.56	2056.39
118	ssc-miR-181c	213.634	752.686	592.773	128.308	150.099	357.072	593.163	341.831	540.998	984.185	269.122	1203.88
119	ssc-miR-181d	163.792	1156.2	276.68		71.6158	53.7305	1164.89	68.9372	1174.33	1135.09	257.413	216.63
120	ssc-miR-183	80.2023	594.492	157.397		292.004	234.373	1225.18	311.17	1194.67	804.263	130.079	143.247
121	ssc-miR-1839
122	ssc-miR-184		39.3694
123	ssc-miR-185	178.259	671.095	197.962	128.979	179.392	99.4861	492.068	126.164	358.932	361.873	162.428	192.634
124	ssc-miR-195	28.4496	82.01	23.2584			33.6904	119.032	37.6662	258.816	306.723	55.9117	49.52
125	ssc-miR-196a
126	ssc-miR-199b*	17621	30214.7	15446.7	3590.84	9861.85	3788.78	12282.6	4603.46	11337.8	11703.2	4131.33	4499.89
127	ssc-miR-19a
128	ssc-miR-19b	25.4799	31.9495	23.1864			88.2486	72.7149	59.7449	112.495	104.757
129	ssc-miR-20	158.702	391.589	178.145		218.809	323.382	801.477	238.23	668.057	516.912	88.4787	60.5804
130	ssc-miR-202
131	ssc-miR-205	2978.96	8384.73	917.882	444.195	2496.86	2551.93	7924.52	2604.3	5956.77	8671.07	1841.71	6848.83
132	ssc-miR-206	2661.58	6961.88	1908.53	5080.65	54.4924	30.9029	111.608	62.3253	311.254	380.631
133	ssc-miR-208b
134	ssc-miR-21	156.518	167.767	53.1403		89.3399	93.8489	594.189	79.4613	630.236	547.539	66.8514	71.7658
135	ssc-miR-214	22166.4	40776.8	21237.5	12957	16328.5	11858.6	19811	13973.5	20293.1	13210.5	7993.49	4572.27
136	ssc-miR-215		39.6748	19.2082				31.2515	10.9331	49.5497	52.3283	36.3237
137	ssc-miR-216									34.5124
138	ssc-miR-217
139	ssc-miR-221	110.498	683.99	97.7311		129.551	186.053	476.563	233.479	581.722	537.561	62.0491	56.869
140	ssc-miR-23a	4799.53	9936.63	3281.23	1487.72	6768.62	2286.37	11337.2	3761.41	9469.62	11512.7	3392.09	7689.76
141	ssc-miR-24*
142	ssc-miR-27a	353.218	1011.25	298.486	86.0459	387.782	378.178	2395.31	222.319	1768.62	1573.41	338.578	753.166
143	ssc-miR-28-5p		24.5512	13.565			16.0337	27.6075		49.3563	39.1918
144	ssc-miR-299	300.717	914.926	213.407	336.428	133.396	126.519	378.114	118.671	376.073	314.842	65.0059	104.697
145	ssc-miR-29a									40.1894	28.5889
146	ssc-miR-29b
147	ssc-miR-301
148	ssc-miR-30a-5p	67.6185	298.752	77.3551		61.8397	58.5564	462.351	52.8929	348.617	476.467	71.9506	140.402
149	ssc-miR-30b-3p		25.1261			17.7353	15.5933	39.4887		58.8524		35.2771
150	ssc-miR-30c	603.174	2267.73	570.079	154.787	565.504	452.095	2384.99	565.309	2209.36	2316.26	475.632	660.264
151	ssc-miR-32
152	ssc-miR-320	1483.78	4063.81	1498.83	1089.68	2460.07	1598.16	5684.45	1744.35	4198.69	3178.54	1252.52	1442.14
153	ssc-miR-325		24.9858
154	ssc-miR-326		33.9349	19.5015			20.8102	64.0578	29.549	54.4307	43.3842		62.1795
155	ssc-miR-338
156	ssc-miR-339	38.573	238.108	49.6091	83.8784	58.6862	105.294	158.293	105.654	124.69	189.873	57.0018	152.93
157	ssc-miR-342	244.418	911.59	278.978	155.952	393.018	257.719	1194.85	284.935	1004.75	797.991	233.054	278.076
158	ssc-miR-345-5p		36.3025				14.3018	32.9269		36.2511			31.7428
159	ssc-miR-34a		30.551					24.7687		33.1581
160	ssc-miR-363		39.3335	18.5988				12.8815		42.9132
161	ssc-miR-374a
162	ssc-miR-374a*
163	ssc-miR-376a		31.6854
164	ssc-miR-376a*
165	ssc-miR-378	94.9828	152.93	95.5133	170.991	73.4855	76.0763	221.679	56.6005	168.364	157.436	124.936	100.122
166	ssc-miR-424	28.7162	139.949	25.2936
167	ssc-miR-432	289.509	1022.58	224.088	319.075	126.587	62.852	310.296	66.4596	275.225	126.437	43.484	41.2392
168	ssc-miR-450a
169	ssc-miR-450b
170	ssc-miR-450c		43.8076	15.3092
171	ssc-miR-450c*
172	ssc-miR-497		16.7042	15.2339			12.634	21.0447	16.2005	39.6837	51.3748
173	ssc-miR-499
174	ssc-miR-500	33.5781	103.269	34.2666	43.4023	21.5604	19.6779	51.7672	21.6526	57.6804	44.8556		30.2423
175	ssc-miR-504	46.7971	180.751	62.468		48.8026	46.2502	113.161	55.585	115.518	105.787	31.1891	83.057
176	ssc-miR-505	166.575	840.809	207.595	152.075	271.183	190.089	692.892	224.943	513.696	430.486	130.313	196.192
177	ssc-miR-542-3p
178	ssc-miR-542-5p								12.1309
179	ssc-miR-628						13.3486		19.4065	38.0064	49.7669
180	ssc-miR-664-3p		17.719	14.9326			17.3842	23.8618	27.963	42.0714	49.1909
181	ssc-miR-664-5p								12.7521	37.329	35.838
182	ssc-miR-708	182.597	709.977	270.054	77.2276	159.131	137.092	300.298	119.359	231.524	251.885	118.394	159.114
183	ssc-miR-758	41.2031	84.8272	43.8549	63.2096		23.5398	42.5562	23.9173	57.5933	48.0587		28.4701
184	ssc-miR-885-3p						15.6151	19.7568		58.3041		38.6846
185	ssc-miR-885-5p						11.2758		11.0805	35.7275
186	ssc-miR-9-1									140.53
187	ssc-miR-92a	4287.38	8274.96	3951.2	2022.14	5568.07	3252.3	9997.22	3237.47	8339.26	6613.34	2213.67	2953.81
188	ssc-miR-935		15.0584					27.2427		50.0773	33.787		27.8951
189	miR-100-3p-24550						11.6766	21.5699		36.8317		27.9188
190	miR-101-3p-203
191	miR-103-5p-33548		27.6887	15.4094				33.1824	13.703	34.6191
192	miR-105-3p-20193									30.5206
193	miR-105-5p-32318		47.1191	17.8871			16.6289	23.9229	16.346	26.6434
194	miR-105-5p-39093		38.6004	19.7575			12.8487	18.3567	24.887
195	miR-106a-5p-29928	457.314	1292.31	528.016	95.5091	704.957	540.167	1718.37	522.369	1405.21	1007.25	236.093	325.052
196	miR-107-3p-33	1803.84	5054.78	1883.8	550.489	1392.63	786.499	3061.72	927.44	2611.03	2776.14	893.687	1405.68
197	miR-10a-5p-40349		23.5407						13.5167	39.0521	40.0354
198	miR-122-5p-1298		295.251			30.1105					30.7755
199	miR-124-3p-1392		24.3745	18.7926				14.1361		66.6373		41.8621
200	miR-125a-3p-38755		52.3938	20.3921			19.4138	48.9903	21.5244	55.24	42.7173	44.0835
201	miR-125b-3p-8757	37.6613	161.15	59.2778	42.2543	63.2337	44.1828	132.407	45.5285	110.133	67.7511	41.3807	37.787
202	miR-126-3p-3530	980.288	2178.57	902.612	299.429	360.115	478.385	1481.96	617.316	1301.32	1888.26	455.194	727.682
203	miR-126-5p-1328	48.0428	104.532	45.3192		28.7915	22.7534	91.053	24.072	60.5871	78.0223	44.6521	40.6321
204	miR-127-5p-12072							16.1575
205	miR-128-5p-55018			16.7213			12.669	17.8773		41.812		35.6911
206	miR-129-5p-16749			14.5245			16.0199	20.6302		46.9199		34.5006
207	miR-1298-5p-26710
208	miR-1306-3p-16142	24.2109	76.0301	22.4554		45.2572	43.1183	136.521	43.064	98.5381	96.0757	39.1329	33.7266
209	miR-1307-3p-821	67.2637	124.436	82.5112	92.009	70.7596	97.4321	202.309	72.0809	230.99	163.243	131.065	103.97
210	miR-1307-5p-10307		28.904	14.2342			19.1777	33.6149		66.3792	51.2313
211	miR-1308-3p-49420	20.2703	73.6634	29.2942		24.0766	77.1189	27.7719	46.8388	221.186	298.767	39.4862
212	miR-130a-5p-10408		28.5569	16.7746			15.6246	31.8634		41.9361	51.3055	26.727
213	miR-130b-5p-1805	131.874	439.96	188.59	114.982	201.103	157.62	676.265	172.626	480.764	432.766	137.458	160.038
214	miR-132-3p-16295	29.9116	110.101	40.6415		26.9741	16.8379	54.4771	23.3374	63.4862	51.7736	35.7065
215	miR-132-5p-38352
216	miR-133a-3p-1466	271.275	472.229	337.259	438.375	43.64	17.2672	36.2841	18.0078	41.3913	73.5654	48.2584	37.6168
217	miR-133b-3p-56920	215.561	368.452	258.808	424.36	20.2915	10.2097	24.8935	12.096		41.6008	55.8729	30.3333
218	miR-135a-3p-15122		32.6282	14.7176		18.429	11.2141	23.4224	16.2308	28.4541
219	miR-135a-3p-8771						12.3555	24.1319		39.2043	23.9784
220	miR-135b-3p-42132
221	miR-135b-5p-2350						13.2471					37.6603
222	miR-136-3p-5100
223	miR-138-3p-3259	31.665	84.4249	53.1764		65.9651	57.7852	192.074	61.4189	130.454	137.794	42.9851	93.5498
224	miR-138-5p-826	34.7207	79.9629	39.8895		90.9374	65.8041	172.471	61.7997	137.948	116.96	61.7061	75.2452
225	miR-139-3p-9531	15.3922	23.9658	15.2708			9.84685	47.1846	23.283	44.0813	53.079	33.9248	30.3229
226	miR-139-5p-5165	120.827	440.043	148.723	138.616	241.601	157.268	922.099	246.889	657.894	1068.79	270.234	334.576
227	miR-1-3p-9331	27.1236	60.1391	31.7611	56.2238
228	miR-142-5p-54139
229	miR-143-5p-4039							17.9764			36.2484
230	miR-144-3p-40226
231	miR-144-5p-13256
232	miR-145-3p-11588
233	miR-145-5p-234	974.798	2476.47	965.205	941.633	654.079	494.19	1809.78	531.133	1383.98	1237.54	485.625	922.953
234	miR-146a-5p-5923	34.8977	152.487	52.2931		99.5067	37.642	175.388	55.777	138.103	136.08	46.2936	50.7071
235	miR-148a-5p-12537			13.5849			14.6376	18.4756
236	miR-148b-3p-24917	80.553	445.299	100.822	83.8764	75.8643	134.373	362.298	118.381	358.808	506.954	105.868	156.874
237	miR-149-3p-13400	3817.55	5426.73	4468.92	3062.78	1380.79	8767.4	8536.1	5325.37	8448.01	7086.04	2347.54	1557.02
238	miR-149-5p-11097	475.68	1631.35	626.59	574.659	394.867	524.743	1367.83	450.055	1014.58	1169.68	357.53	576.089
239	miR-155-5p-11894	43.3696	277.753	42.3533	79.191	103.165	73.1762	464.54	141.02	476.847	496.45	123.707	50.9141
240	miR-16-5p-29943	1025.72	3354.11	1013.38	253.648	1419.27	964.124	3765.2	854.241	3047.85	3696.22	952.674	1258.43
241	miR-17-3p-46722						11.7337			47.5692	49.6541
242	miR-181a-3p-3133						17.9249	20.3593	10.6183	37.5823	50.1918
243	miR-181a-5p-39048	66.1865	409.932	87.0923		30.6889	20.1808	389.28	20.1541	840.432	1418	82.3566	196.18
244	miR-181a-5p-39722	381.735	2034.84	639.468	88.5506	113.518		1668.58	58.9831	1544.03	2528.86	309.77	1094.58
245	miR-181b-3p-24826								12.6292	39.0227
246	miR-181b-5p-24202	1100.39	3964.39	1412.01	413.714	1055.04	722.208	2992.45	1015.41	2685.1	3418.07	1050.14	1626.9
247	miR-181b-5p-34723						9.54826			52.1543	50.7796
248	miR-181c-3p-6759		30.5189	14.9374			19.2684	23.7911		35.1792	38.4672	34.9785
249	miR-181c-5p-1684	973.951	3923.88	1492.6	581.216	499.824	1148.06	2837.7	1103.47	2017.62	3305.41	1070.6	2886.39
250	miR-181d-5p-4330	625	3353.52	927.537	207.782	669.381	638.701	2498.58	879.208	2223.59	2791.76	728.912	1122.54
251	miR-182-3p-38717						13.6889
252	miR-182-5p-1627	1114.24	3324.2	1426.6	278.93	2678.17	1299.49	5649.76	1658.09	4631.7	3054.99	1611.72	1591.57
253	miR-183-5p-749	141.962	818.799	262.064	56.8739	473.865	293.946	1538.79	424.137	1440.72	1000.08	194.035	261.821
254	miR-187-3p-54578						18.2639	34.9757	25.3316	42.4347	61.9093		32.2575
255	miR-187-5p-29087		21.9206	20.9211			27.1815	47.2241	25.1835	53.6258		40.0006
256	miR-191-3p-33349						11.6976	18.1128		37.7664
257	miR-195-5p-6765	16.6159	54.1165	17.8086			24.1293	66.7792	29.5213	132.159	161.872	35.3046
258	miR-1983-3p-46851		35.4308	19.1446			13.2971	20.14	24.3098	36.5055
259	miR-199a-3p-56318	14869.7	30296.1	13836.3	4240.92	9737.95	4959.27	11855.6	5842.37	10997.7	12169.5	3774.32	4803.2
260	miR-199b-5p-484	981.669	2532.06	927.959	420.457	523.128	627.804	1553.07	435.413	1172.85	1309.06	306.719	614.8
261	miR-204-3p-7373		28.5433				25.3559	23.2925	20.4021	59.7682	46.2185
262	miR-205-3p-2188	19.112	38.0197	15.0097		31.896	16.545	45.6415	19.2017	50.2224	53.9942	32.612
263	miR-205-5p-304	5802.72	12368.3	2650.92	1760.17	5212.3	4510.71	11394.8	4414.94	8647.15	12643.6	5236.27	10302.9
264	miR-206-3p-33411	28.205	83.5417	33.1083	127.3				12.1919	41.4267	47.4251
265	miR-20b-5p-17250	162.794	547.19	214.516	56.731	215.756	236.782	651.3	235.667	532.698	346.553	89.585	99.6652
266	miR-210-5p-32608	23.0878	42.1077	30.3728		30.0303	48.5584	101.039	40.7895	108.931	90.0773	47.7067	51.2186
267	miR-212-3p-41300		41.7025	17.3122			12.3168	21.8938	16.2183	40.1374
268	miR-212-5p-17375								10.0739		44.4969
269	miR-21-3p-58304	16.4656								35.8918
270	miR-2140-5p-46938	666.665	1571.89	954.244	965.887	573.676	1062.49	2046.14	904.271	1280.61	1201.13	710.949	821.335
271	miR-214-3p-314	20123	41095.6	19426.3	11570.5	14763.4	8820.6	18815	12236.4	18398.8	12433.2	5585.62	4161.43
272	miR-214-5p-15474		66.4033	19.7876			22.8152	33.1613	21.222	50.328	36.6486
273	miR-215-5p-37456								10.3526		40.8946	34.6439	30.4427
274	miR-21-5p-44	2639.77	2328.06	1042.91	1046.51	2085.49	1176.97	3355.66	1293.84	2850.06	2935.18	954.217	1497.29
275	miR-216a-5p-54378
276	miR-216b-5p-9660		23.4755	17.1434
277	miR-217-5p-12828
278	miR-218-3p-20231			17.7032	33.2235		12.782	19.7823
279	miR-218-5p-18206	62.9868		88.5167			286.611	381.009		425.786		619.083
280	miR-218-5p-53526	266.381	1073.24	309.06		191.569	347.713	726.835	346.684	699.431	741.304	106.071	91.9875
281	miR-219-3p-56939							16.1518
282	miR-221-3p-121	538.971	1955.2	473.544	249.999	662.486	337.355	1388.56	422.486	1014.62	879.399	250.605	393.95
283	miR-221-5p-3246
284	miR-2320-3p-50422	16.3056	41.344	17.3189				40.5154	17.5024	53.3236	50.0784	30.1045
285	miR-2320-5p-8854	35.6542	122.153	45.6736	57.6833	43.558	55.788	146.974	57.5431	103.001	98.2506	45.1128	73.5747
286	miR-2366-3p-29027		42.1682	18.119			16.0214	20.539	16.4906	42.2347
287	miR-23a-3p-217	5177.41	11074.5	3661.7	2305.46	7231.06	3188.6	11192.2	4931.06	9453.38	11638.3	3555.84	8588.97
288	miR-23a-5p-7460						13.6941	25.1078		40.4376	54.558	28.2581
289	miR-23b-5p-427	21.0077	55.5712	24.0074		59.3118	35.2354	141.296	37.8727	106.593	78.1164	50.2564	35.1223
290	miR-2411-3p-35411
291	miR-24-5p-12205							19.0043		31.1331		45.5868
292	miR-24-5p-54188									30.5259
293	miR-2483-3p-8160	17.7127	87.3226	27.6502			14.536	47.3928	19.0777	37.7667	50.7946
294	miR-27a-3p-1818	578.194	1632.33	502.255	158.406	674.541	775.232	3162.01	691.745	2107.12	2456.33	477.306	1109.54
295	miR-27a-5p-18747						12.1566
296	miR-28-5p-30328	158.259	660.69	176.163	81.0195	203.037	103.747	709.051	119.702	521.235	615.178	125.12	220.398
297	miR-2887-5p-29252	394.955	1018.38	437.612	784.838	354.718	1237.22	1834.65	1012.24	1163.64	1151.49	617.734	623.118
298	miR-2904-5p-20636	7403.16	21552.1	11840.5	3928.75	4503.95	17705.3	23603.6	18923.4	25567.2	24793.7	3032.67	11859.8
299	miR-296-3p-176	73.995	176.205	87.7796	70.0937	123.607	94.5971	246.432	93.9375	167.603	129.569	74.4839	72.8061
300	miR-29a-3p-669							14.9984			39.1265
301	miR-29b-3p-19778
302	miR-29c-5p-34060		12.5196
303	miR-301b-3p-21966
304	miR-301b-5p-25757		18.1761
305	miR-30a-5p-186	86.3416	380.143	100.202		54.8713	113.163	594.153	107.697	480.33	618.462	99.6593	183.652
306	miR-30b-3p-22935		26.1914				16.3734	31.4372		30.7447	37.0746	25.3372
307	miR-30c-3p-5525		21.887	13.5901			13.5241	26.1714		47.6341
308	miR-30c-3p-9651
309	miR-30c-5p-2750	1147.96	3355.61	1061.11	342.12	1088.87	723.216	3666.8	895.534	3075.33	3194.07	842.463	1330.57
310	miR-31-5p-42472	31.4912	74.0226	27.9268		260.566	321.995	1225.82	311.077	970.536	428.291	119.949	78.389
311	miR-320-3p-5	1264.15	3728.18	1093.11	776.217	2069.07	1331.49	5188.84	1455.21	4322.53	3207.17	980.463	1122.25
312	miR-324-3p-38854		50.1121	28.0804		26.6825	43.7891	63.925	49.0025	86.0672	89.4343	40.1252	44.0376
313	miR-325-3p-52014		21.3885				13.9098	17.6452	13.4287	30.6405	54.7832
314	miR-326-3p-20734		44.1172	16.4246	74.4221	21.9723	34.4843	76.2524	43.1783	61.0077	114.293	43.2461	50.6301
315	miR-335-3p-18172	42.948	73.8239	52.1912			13.2762			36.1656
316	miR-339-3p-22035		34.6812	15.9294				32.1471		31.1403	53.684	30.7493	21.1141
317	miR-339-5p-24465	40.1126	251.143	49.7037	75.602	65.7835	113.772	168.241	105.41	135.676	198.528	50.0446	152.406
318	miR-342-3p-3575	302.02	1117.92	338.177	214.134	573.383	232.809	1141.21	337.17	871.676	899.544	229.698	375.077
319	miR-342-5p-4956	25.2175	100.25	31.2511		35.349	41.2697	109.667	40.5939	101.153	58.634	50.6015
320	miR-345-5p-26266							19.9764
321	miR-34b-3p-37237		25.1372				14.5009	31.149	16.744	28.7682	49.4144
322	miR-34b-5p-14844
323	miR-34c-3p-39896		38.4099				35.7533	35.7612	29.0735	54.1796	46.1751	35.7083
324	miR-363-3p-495	41.6027	272.778	63.4462	52.9483		29.9372	87.1007	32.0958	99.6775	102.059	35.0966	40.4326
325	miR-363-5p-23718										34.252	31.6653
326	miR-365-5p-11544						12.9661		15.8233	39.0877		42.9248
327	miR-365-5p-8303		15.8643				14.089	21.5966
328	miR-370-3p-2334	20.5662	92.5747	31.8421	43.8007	21.6245	37.746	49.0176	33.6814	77.1	46.394	32.7191
329	miR-370-5p-25384		26.5738					21.8205
330	miR-374b-3p-16579
331	miR-378-3p-21764	18.3739	26.8838	23.1898			10.1761	43.4514	20.1318	36.9108		38.1581
332	miR-384-3p-4651
333	miR-421-3p-5678	64.6558	260.331	82.6977	73.0102	69.8405	29.9843	168.95	48.2427	121.825	123.979	61.9699	61.9704
334	miR-424-5p-2477	93.2313	309.58	85.1917
335	miR-429-3p-734	26.8124	112.648	17.5591		63.7492	114.276	323.563	122.284	380.44	509.192	117.488	113.577
336	miR-429-5p-55061		32.599	18.4228				23.3003		34.8831	46.4335
337	miR-431-3p-38023		29.2321	18.2485			10.3764	21.3188	14.4789	42.358	44.2303
338	miR-431-5p-35690	43.6448	117.298	48.2377	93.7522		14.4635	27.3541	11.1805
339	miR-432-5p-807	264.756	905.776	224.647	294.749	123.49	62.045	301.904	71.3259	273.624	128.458	55.7364	34.8511
340	miR-449a-5p-16490								10.2385			28.5229
341	miR-451-5p-792	103.956	406.106	95.2621	96.2651	118.367	244.997	263.617	140.967	683.719	545.082	94.4083	250.178
342	miR-452-3p-48902
343	miR-452-5p-863		37.7194
344	miR-454-3p-9708	20.8782	71.3356	20.7856			51.0659	51.9488	46.34	96.6688	114.623	31.2722
345	miR-455-5p-4494	16.356	36.4523					24.9445
346	miR-488-5p-33542
347	miR-490-3p-8253									36.9436		27.7671
348	miR-491-5p-13995						23.6675	22.0606	20.9553	38.3252			26.0657
349	miR-493-5p-3333	24.1353	192.448	28.683			25.5416	51.6072	30.222	82.7096	71.8892
350	miR-497-5p-5546		22.0808				14.8143	28.2899	14.8755	44.5953
351	miR-503-3p-26240
352	miR-504-3p-35231		39.4424	24.3042			28.9161	36.335	25.35	53.6326	54.1552
353	miR-504-5p-623	20.0528	83.6067	32.7052			34.873	60.2297	41.0871	76.2762	64.3663	26.6453	34.9864
354	miR-505-3p-3920	201.018	972.824	220.629	154.784	295.929	213.745	762.69	237.946	552.721	481.709	149.094	196.235
355	miR-505-5p-1305	41.3646	164.099	46.1048		57.106	32.4401	162.142	30.4743	128.116	72.1872	42.885
356	miR-551a-3p-4326	18.5144	51.7843	23.1653	94.7197	20.1053	23.9436	42.4513	17.4843	44.8539	45.4803	43.0021	39.8463
357	miR-551a-5p-37472		18.7704				13.4331	20.1195				50.885
358	miR-582-5p-57143				23.2647					32.4522
359	miR-671-5p-23875			18.4432			14.4823	20.2947	14.3793	38.0884	40.4099	30.3042
360	miR-676-5p-36205							23.4655				37.0643
361	miR-708-3p-18309
362	miR-708-5p-10346
363	miR-7-3p-45112				33.9645		11.6984	30.1771	16.0346			30.2569
364	miR-769-5p-11763									36.1512
365	miR-7a-3p-22829
366	miR-7a-5p-430	6253.48	10466.8	2539.48	1976.53	12295.3	2717.32	15678.1	4273.08	13054.5	16673.2	7075.55	5962.8
367	miR-7d-3p-4142	103.192	136.302	67.5711	228.526	359.818	345.902	984.658	316.984	612.668	571.88	269.26	430.13
368	miR-7d-5p-35	4255.08	7154.18	1408.05	1074.06	9335.94	2202.84	13815.2	3338.41	11838.2	12872.9	4239.08	3837.36
369	miR-7e-3p-28921	22.8872	47.206	24.134	44.8681		18.2856	34.8593	19.1104	31.5273	38.9772	33.1707	24.5204
370	miR-7f-5p-692	3539.91	5849.88	986.859	907.243	8688.65	1606.18	12394.7	2556.09	11088.9	13745.4	4641.95	4074.81
371	miR-7i-5p-8	5388.51	7366.64	2754.04	2361.58	9556.1	3699.14	13039	5068.79	11468.6	13062.1	5426.69	7022.57
372	miR-873-3p-49454											28.9244
373	miR-874-3p-24775	23.5676	71.749	33.8855	64.8371	41.0752	48.1622	91.9291	41.5174	89.0468	87.3994	59.4396	47.8443
374	miR-92a-3p-56231	2428.39	5861.34	2410.45	471.287	2851.49	164.52	8486.25	181.24	6657.14	4189.53	894.155	1284.85
375	miR-92a-5p-27412
376	miR-92a-5p-52622	19.6445	29.012	19.2173		25.8958	30.5629	55.4181	19.3489	48.0356	49.1163
377	miR-92b-5p-11484						11.6681			51.4665		33.2021
378	miR-96-5p-13194		26.7623	16.5575			23.4074	51.515	24.2042	55.3641	59.7547	29.892	35.825
379	miR-98-3p-22500
380	miR-99a-3p-2459						13.819		12.9183	32.4095
381	miR-99b-3p-543	25.6279	83.1502	40.1266			32.0846	73.0741	30.1286	51.4763	45.3438	32.5937
382	PC-103-3p-49493	1928.92	5694.54	1994.55	578.999	1482.05	950.797	3255.09	954.529	2815.45	2952.81	981.644	1446.04
383	PC-103-5p-40816	1067.37	3938.05	1178.49	127.86	583.659	348.77	2100.18	426.17	1905.91	2106.48	503.134	557.936
384	PC-125b-5p-29588	18.1576	59.5818	19.6208	32.8624	23.6541	27.2127	40.9908	23.2958	58.7719	62.2967	39.4604
385	PC-138-5p-9675	34.9618	71.4456	32.9391		81.2137	58.0257	132.387	50.1128	111.998	86.6646	53.0989	50.0621
386	PC-15a-5p-46278	26.4608	88.1835	36.8952		32.3575	30.201	167.444	27.3508	182.358	235.73	51.3862	39.7656
387	PC-22-3p-57394	24.7688	59.1309	24.9543			27.1692	42.082	22.1415	50.7692	113.23	45.4718	66.8562
388	PC-27b-3p-40686
389	PC-296-3p-9208	175.796	448.211	229.176	220.014	250.362	380.859	612.512	301.994	523.22	395.77	201.652	173.842
390	PC-326-3p-33634									33.2184
391	PC-345-3p-22893		23.4297		53.1603	13.9191	19.8383	27.6374	14.9844	41.7879	46.07	43.516
392	PC-371-5p-22929		25.302	17.5221			19.2035	22.0268	20.7373	36.4814	38.5551	42.3799
393	PC-3p-12333						14.9089	24.7752		29.61
394	PC-3p-15885
395	PC-3p-174	130.577	629.356	168.697	186.015	232.627	261.356	766.239	292.465	572.291	619.391	162.655	274.715
396	PC-3p-18428
397	PC-3p-19139										48.9537	49.1573	38.2907
398	PC-3p-19163	1117.6	1434.37	1281.91	1669.69	838.678	1173.89	1542.99	623.109	1437.81	1726	911.04	807.55
399	PC-3p-25529	1492.72	1184.45	1636.93	1817.82	747.809	1676.71	1984.48	704.675	1834.4	1372.4	1897.86	850.475
400	PC-3p-2582	20.0238	19.9311	22.3855			29.4104	24.8544		47.1265	56.6007	42.4608
401	PC-3p-26099	16.9166	25.4281	20.8277	44.281		56.3484	43.7232	35.235	77.0771	69.9094	50.0068
402	PC-3p-26672
403	PC-3p-27055	11978.2	10203.1	11642.3	9012.47	4795.49	10600.9	11726.7	6223.77	11740.4	10611.1	9398.36	4973.03
404	PC-3p-28725		26.8349	17.4124							65.0074	42.467
405	PC-3p-28844											40.6174
406	PC-3p-29296	16.6106		21.5162			32.7502	49.7999		121.069	62.5656	62.4461
407	PC-3p-29999							19.4479
408	PC-3p-30694	321.258	378.377	344.3	850.357	157.67	706.514	588.328	383.409	733.901	614.006	499.788	114.543
409	PC-3p-30961	568.782	707.666	699.397	626.226	332.311	436.189	1093.6	257.318	949.92	510.213	568.328	404.753
410	PC-3p-31237
411	PC-3p-32533											33.9722
412	PC-3p-32678	104.364	163.232	117.383	268.357	110.381	272.55	362.977	199.934	230.236	266.887	189.323	206.207
413	PC-3p-33106	52.6063	149.621	83.7906	99.6491	87.6136	208.368	212.326	136.176	247.47	261.023	120.823	75.627
414	PC-3p-33750	18.9778	46.3959	29.0187	36		32.5798	66.7584	38.5803	81.4205	65.1478	39.8646	42.7647
415	PC-3p-33990									41.1418	43.0646
416	PC-3p-34178							17.185
417	PC-3p-34812						12.9146			30.4069		30.2239
418	PC-3p-34905
419	PC-3p-35116
420	PC-3p-35409			15.0447
421	PC-3p-35429		30.8844	25.1862			15.6347	40.2053		60.6232	38.1046	46.9905
422	PC-3p-36665											38.1623
423	PC-3p-36835	142.408	489.414	209.085	255.112	125.16	501.98	494.198	322.68	530.065	428.913	128.578	109.424
424	PC-3p-37277
425	PC-3p-37654	19.685	49.6145	27.3506			34.8503	47.7406	22.268	68.2724	66.2786	36.6638	39.2961
426	PC-3p-38954											28.5713
427	PC-3p-39857	12958.2	17250.9	9468.77	24224	7967.04	8768.74	10614.9	7305.74	7756.68	7799.68	4613.71	16494.6
428	PC-3p-39976
429	PC-3p-40135							16.6327
430	PC-3p-40159	87.8418	113.963	152.132	134.695	43.371	203.497	183.713	99.006	541.201	313.655	118.013	46.3528
431	PC-3p-40586
432	PC-3p-40640		19.7219				23.848	31.4255	21.408	86.2406	50.1506
433	PC-3p-40847		17.7769				17.7195	18.9935	18.0582	39.759	53.2956	37.1372
434	PC-3p-40920						19.4987	29.5435	10.254	44.9267	54.8015
435	PC-3p-41121				42.1642
436	PC-3p-41498	2170.3	6135.95	2803.46	1220.74	3047.81	5807.27	6988.4	3858.18	5941.69	5660.03	1576.1	1667.41
437	PC-3p-41956
438	PC-3p-42894		24.9834	18.3036				24.7752		41.5523	55.8719	36.6011	34.4429
439	PC-3p-43104
440	PC-3p-43512
441	PC-3p-44175				44.6559
442	PC-3p-44897
443	PC-3p-45009	29604.8	40446.5	26477.2	33446.3	40275.5	49942.4	33949	33745.1	24032.7	18748.9	20901	44533.9
444	PC-3p-45597
445	PC-3p-46523	44.2328	71.1403	68.181	87.9278	52.0806	190.849	154.315	95.3164	277.837	227.911	141.468	45.0559
446	PC-3p-46977									34.6757		51.3292
447	PC-3p-48110	42.6306	134.7	69.6873	109.192	71.3503	239.818	188.784	153.218	234.6	195.161	123.507	52.4117
448	PC-3p-48419
449	PC-3p-48957	46.2493	105.155	70.8497	153.393	45.6619	136.701	162.172	71.5048	226.146	201.793	132	59.7263
450	PC-3p-49234									49.2833		41.4898	19.3865
451	PC-3p-49285	94.9359	199.587	123.665	140.332	107.421	177.71	343.624	129.68	189.854	181.13	116.943	100.745
452	PC-3p-49387			16.9554				25.0224		48.5711	46.2488
453	PC-3p-49488
454	PC-3p-49615
455	PC-3p-49747
456	PC-3p-49776
457	PC-3p-50740							16.9853
458	PC-3p-51289	501.857	575.19	511.296	666.254	291.839	367.298	772.633	238.965	621.805	470.737	424.269	386.202
459	PC-3p-51876											34.075
460	PC-3p-51982		21.1833	18.9122				22.4899		35.9756
461	PC-3p-53154											36.298
462	PC-3p-53437	528.554	2076.15	918.119	325.691	954.857	2490.04	2897.29	1721.79	2644.26	2294.95	417.824	659.747
463	PC-3p-53455			16.0237	38.6181			21.9981		47.3608		50.4015
464	PC-3p-53970											37.8971
465	PC-3p-54511	56.4175	232.027	86.478	73.5872	115.545	354.731	351.841	269.712	333.22	379.481	118.177	83.0843
466	PC-3p-55239		29.7683	21.6725			27.4603	34.6703	22.9376	55.8237	62.0482	52.1856	24.0551
467	PC-3p-5588
468	PC-3p-56283				37.4645
469	PC-3p-56303	230.999	630.274	327.214	347.17	230.53	999.06	736.721	577.624	871.126	646.293	268.448	188.942
470	PC-3p-56416											28.0618
471	PC-3p-56435							14.1123
472	PC-3p-56517		36.8024	25.3901			14.0907	31.1177		63.7022	39.0428	44.3623	35.3164
473	PC-3p-56768
474	PC-3p-57569									46.1875		31.0855
475	PC-3p-57648											28.7481
476	PC-3p-58149	24.9193	73.0081	55.0923		22.2342	44.0119	85.166	22.1183	104.583	68.8546	60.0028	80.7778
477	PC-3p-58208	55.8475	241.645	85.0212		122.254	339.18	358.844	256.396	339.846	385.898	103.076	75.4674
478	PC-3p-58626
479	PC-3p-58735	17.2062	32.0886	19.9116	51.9356		28.5322	38.0459	17.516	46.8457	52.9477	42.6014	33.2111
480	PC-3p-58746		25.8343	16.5296				27.4254			33.3711	31.4039
481	PC-3p-58754
482	PC-3p-7119										38.9898
483	PC-3p-7694	19.7952	33.5622	33.9697				42.4023		36.2323	54.3759	37.7424
484	PC-3p-8038
485	PC-3p-8280	27684.3	40503	24673	49643.7	35126.7	37404.7	32790.6	36459.6	25561.7	18226.7	15431.5	40637.5
486	PC-5p-10248	633.203	989.032	766.742	1121.54	604.113	1531.97	1967.04	1023.07	2124.1	1342.79	880.675	478.547
487	PC-5p-11488
488	PC-5p-16513	435.27	487.808	476.694	708.486	257.127	544.862	808.995	286.695	510.761	467.117	354.061	396.814
489	PC-5p-17308			13.2445				19.3372		38.2548	46.9525	37.0104
490	PC-5p-2320	61.6762	211.873	92.7321	77.0252	99.5354	71.7742	315.471	79.0351	215.126	218.115	74.646	130.576
491	PC-5p-24478											29.6734
492	PC-5p-24688	20.036	17.2462				29.7863	21.2244		52.7542		35.5551
493	PC-5p-24896
494	PC-5p-26373	5467.14	16836.3	6611.91	12842.8	5061.34	12589.3	19284.8	12061.3	15057	6045.12	2793.66	6092.91
495	PC-5p-27556							17.6915
496	PC-5p-28165			16.4625	39.4049			21.0197		35.3359		29.4732
497	PC-5p-28606		24.0724	21.9518				30.4498		44.1424	38.2917
498	PC-5p-31989											31.2554
499	PC-5p-32141		24.0416		47.3208			20.0639		38.2046	46.9582
500	PC-5p-32379	40.3229	140.003	81.3567	85.0014	63.6342	235.977	203.441	177.078	278.249	277.829	112.93	71.9763
501	PC-5p-32513		159.014	29.3309	65.9909	46.0958	38.7911	214.017	68.9579	267.68	100.623	49.5028	49.8632
502	PC-5p-33325											35.6098
503	PC-5p-33511
504	PC-5p-33677	49.2434	123.37	67.876	117.332	69.8914	184.748	157.542	134.452	237.52	250.757	113.835	56.6721
505	PC-5p-33921
506	PC-5p-34181
507	PC-5p-35585											27.7087
508	PC-5p-36274
509	PC-5p-36531	440.203	1538.2	659.529	332.37	609.095	2320.33	2160.34	1519.06	2137.12	1774.41	373.363	375.901
510	PC-5p-37380									26.7881
511	PC-5p-38477
512	PC-5p-38629
513	PC-5p-38663									41.9127		62.0122
514	PC-5p-39068				40.9057		27.9728	28.1097	15.2718	69.0966	53.6106	41.5274
515	PC-5p-39118
516	PC-5p-41031	53.5254	261.35	87.2916	58.1173	121.442	511.79	441.713	333.699	463.703	492.985	98.2783	82.2125
517	PC-5p-41107	580.067	1526.48	735.662	413.129	299.337	634.736	3682.84	403.311	2222.07	588.811	367.21	184.28
518	PC-5p-41213		20.3601		49.5661			16.2297		33.9436
519	PC-5p-41788
520	PC-5p-41806
521	PC-5p-42342		22.513	20.2781			24.2676	46.5378	12.8261	97.7599		55.1958
522	PC-5p-42602			26.8563						85.2116	680.098	417.403	471.234
523	PC-5p-42817									40.2874
524	PC-5p-43067									26.1476
525	PC-5p-43364						11.0939					51.8907
526	PC-5p-43899	75.8481	238.241	115.38	192.834	64.1202	468.272	249.017	292.836	369.814	329.814	140.36	85.5687
527	PC-5p-44178											30.1522
528	PC-5p-44199
529	PC-5p-44440	4549.53	4764.94	5418.39	3030.47	2087.13	4513.77	5995.86	2319.14	5502.58	4871.74	1805.92	2300.41
530	PC-5p-44729	82.4644	340.643	131.038	56.703	143.329	500.654	553.749	353.08	547.025	544.457	120.395	107.579
531	PC-5p-44827
532	PC-5p-45059
533	PC-5p-45735		16.1477					23.0468			53.6533
534	PC-5p-45980											32.0086
535	PC-5p-46602		29.6585	23.2314	48.9981		17.2253	27.7719		61.7422	56.3709	46.1211
536	PC-5p-46964	740.264	1537.11	932.72	1190.02	861.925	1261.87	1341.32	751.024	1288.37	1343.26	662	429.269
537	PC-5p-46978											34.9904
538	PC-5p-47542
539	PC-5p-47796	40.4641	45.2616	47.2524	180.103	58.4659	59.466	74.8204	56.1019	73.8515	83.737	102.093	76.295
540	PC-5p-48202
541	PC-5p-48483
542	PC-5p-48616	37.2446	43.8066	37.426	101.861		94.9836	71.5123	43.3576	238.338	123.05	95.7041
543	PC-5p-48686				38.3326
544	PC-5p-48980	116.244	166.931	111.383	195.32	101.395	150.724	269.386	114.799	197.199	182.473	102.949	141.467
545	PC-5p-49190
546	PC-5p-49283	787.273	2844.22	1239.37	420.69	1140.3	4251.47	3683.61	2829.77	3695.46	3434.47	560.289	717.049
547	PC-5p-49827			21.16	42.8595			48.4302		62.0358	41.766	43.9685
548	PC-5p-51030
549	PC-5p-51130
550	PC-5p-51164											39.2213
551	PC-5p-51903				37.8548			23.6494	22.4233			32.9271	24.3033
552	PC-5p-52238			18.1931			24.6655	19.3167		43.7632	42.9368	35.002
553	PC-5p-52539	429.288	512.732	471.532	722.296	260.949	537.052	845.177	305.12	507.806	457.982	352.616	401.263
554	PC-5p-52592				39.5987
555	PC-5p-53374			22.8069			16.8438	16.1095	10.5789	37.5115	62.2235	44.2524
556	PC-5p-53415	52.3588	177.298	67.7501	70.3906	125.376	232.788	268.454	150.44	190.922	226.004	111.33	75.3483
557	PC-5p-53739			18.4789	67.8637		17.0285			37.1599		57.129
558	PC-5p-53953	163.886	699.991	257.807	113.749	311.693	1189.33	953.594	798.062	1038.08	1014.94	181.552	190.314
559	PC-5p-54435	412.505	791.183	395.19	811.953	306.048	1023.35	992.38	655.975	1030.91	731.334	490.552	218.611
560	PC-5p-55150
561	PC-5p-55329	112.343	116.762	131.683	190.156	49.4491	146.605	158.305	44.8333	443.601	287.892	229.764	53.8013
562	PC-5p-55358
563	PC-5p-55708
564	PC-5p-56327
565	PC-5p-56505
566	PC-5p-57824
567	PC-5p-57957	473.855	1071.11	604.205	621.181	256.273	1230.08	1046.12	701.513	1208.41	933.876	321.435	256.438
568	PC-5p-57993									32.4068
569	PC-5p-58250	844.984	3873.6	1096.63	649.158	880.734	901.937	843.339	365.298	783.441	907.654	89.9094	164.019
570	PC-5p-58510	18.4321	26.285	18.6701	51.1595		24.4931	27.1618		63.1511	64.0565	46.8707
571	PC-5p-58593											26.0877
572	PC-5p-58681	39.4992	133.974	64.4586	74.6469	40.0388	106.879	134.351	85.2765	136.303	141.734	74.8663	68.7755
573	PC-5p-58697
574	PC-5p-58824											33.4594	21.8541
575	PC-5p-6028	16.7226		25.6478	75.0777		25.5103	31.3343		77.7334	64.237	63.818
576	PC-5p-6438
577	PC-5p-7882
578	PC-5p-8848
579	PC-5p-9054
580	PC-5p-9764		14.2057
581	PC-7b-5p-10	2248.47	4203.66	754.836	1112.31	6175.92	1618.42	10376	1923.26	9402.45	9762.3	3270.47	2855.65
582	PC-7c-5p-34268	45.2788	141.346	28.4529	55.8425	72.0294	16.602	427.803	23.2133	773.639	515.002	97.8715	40.477
583	PC-7e-5p-58372	1293.95	3813.16	690.735	328.609	1446.79	341.71	3130.82	477.33	3162.92	2279.05	472.175	426.588
584	PC-7f-3p-54949	35.5096	151.873			262.109	77.2279	1701.89	103.242	3250.61	2775.09	178.666	76.3465
585	PC-7g-5p-3653	2211.26	3253.28	904.414	245.88	4201.06	1115.77	8462.4	1464.96	7680.51	8557.05	1821.5	2936.21
586	PN-100-5p-58610	1916.31	4619.05	1746.12	521.755	1026.73	418.497	3116.08	484.534	2362.01	2446.6	434.53	814.65
587	PN-103-3p-30235	763.287	3083.21	953.225	185.912	609.907	504.477	1849.41	614.57	1927.64	2047.06	387.912	614.8
588	PN-106b-3p-1913	46.773	205.061	64.1625	61.5484	109.605	106.489	281.358	117.277	222.734	222.963	80.2728	94.9134
589	PN-106b-5p-439	292.841	884.733	306.75	101.558	380.244	295.793	784.197	202.506	535.585	491.938	141.797	209.808
590	PN-1193-5p-10059									43.7302
591	PN-1197-3p-3514
592	PN-1224-5p-3082	17.0772	37.518	25.0485	53.128	35.321	41.5093	70.271	28.2429	103.832	128.654	103.735	59.3878
593	PN-1224-5p-34251	16.592	36.3107	18.9162	45.1747	34.4309	49.8186	67.8466	35.7839	94.442	109.761	121.425	65.6707
594	PN-1247-3p-11661						16.4056	46.763	19.8163	49.371	46.5426
595	PN-1247-5p-2591	26.1171	53.9803	28.085	86.4185	270.953	238.587	705.093	199.344	454.524	503.088	170.63	272.707
596	PN-1261-5p-12486									43.6325		33.2222
597	PN-1261-5p-3406						11.4303			31.0807	41.1241
598	PN-1271-5p-24855	200.12	653.833	249.82	194.695	251.753	324.752	1150.47	300.115	852.332	634.176	385.148	511.031
599	PN-1274a-5p-54245	47.3413	94.2111	39.2493	244.904	34.293	86.1717	109.938	67.1817	134.481	95.2784		60.0115
600	PN-1274b-5p-24235	300.934	672.722	251.36	1356.86	84.4499	781.287	867.902	366.575	1427.97	1078.16	69.0889	252.766
601	PN-1274b-5p-339	475.782	1025.29	492.773	1167.68	213.14	564.134	1201.55	403.581	890.763	776.505	96.2503	491.925
602	PN-1357-5p-50913	16.6929	34.8834				26.9642	77.1864	27.3403	123.416	78.6988	47.4409
603	PN-1385-3p-36413	104.472	115.491	111.962	151.23	67.5028	183.424	252.53	117.494	212.924	173.245	97.5023	93.4805
604	PN-138b-3p-30491							18.7807		27.3491
605	PN-1-3p-13186	2089.6	5976.54	1473.52	3238.35	39.2217	30.9981	70.419	56.1001	222.712	267.834
606	PN-140-3p-18	146.111	1269.86	323.968	78.3805		48.9441	61.36	50.9371	101.364	196.542	46.2999	62.2605
607	PN-140-5p-18632
608	PN-140-5p-5323	32.2344	98.1115	50.1448				18.3872		28.3148	46.6106
609	PN-141-3p-21462
610	PN-151-5p-5539	903.517	2583.25	893.526	387.526	1029.49	430.419	2400.01	647.703	1783.01	1857.37	643.88	992.504
611	PN-15a-5p-24695	53.6289	177.005	56.4745		64.5419	107.355	241.937	99.8428	302.395	435.04	52.904	65.7181
612	PN-181b-5p-4329	536.339	3125.41	810.044	201.308	591.914	547.564	2221.53	713.921	1975.39	2687.77	662.263	995.861
613	PN-181c-5p-27101	491.967	1847.15	744.11	137.45	334.156	431.05	2025.95	603.738	1958.24	2548.14	642.875	732.545
614	PN-1826-3p-701	18960.2	25512	12498.8	29417.2	10165	24170.1	21313	20719.3	19034.1	17505.3	15786	25009.7
615	PN-1827-3p-10407	888.564	1924.22	141.022	119.745	3019.41	659.979	7219.65	977.203	7419.19	7843.05	1364.62	1207.47
616	PN-1842-3p-46163		25.5526	14.4454				18.9053		34.0036		38.8094
617	PN-1842-5p-9566	28.9179	59.5476	35.7198			48.7417	100.676	51.2471	131.799	104.502	53.2591	61.6646
618	PN-185-5p-50418	60.4811	341.334	76.1574		56.8964	59.4933	250.821	79.22	255.949	258.286	42.2392	76.0094
619	PN-188-5p-10334	23.6811	73.6432	44.2585	74.8367	55.0966	113.825	128.333	91.28	125.391	142.231	80.5985	58.8188
620	PN-1937b-5p-17039	11033.2	16381.2	11580.2	11986.8	3836.09	3214.15	14313.6	2091.03	10729.3	8028.19	4101.61	9087.33
621	PN-193b-3p-948	382.338	1393.51	315.161	251.018	211.573	205.562	599.131	236.547	398.859	498.923	123.488	329.167
622	PN-193b-5p-4411	18.557	35.5367	22.213			17.6804	40.697		51.3176	51.0241	47.4163
623	PN-195-5p-30300	35.2182	147.893	35.2047		52.9422	38.1676	208.565	46.576	378.446	392.472	78.0412	74.356
624	PN-1959-5p-58783	27.2871	68.6102	92.285	51.7122		57.8671	148.408	49.4967	235.302	136.977	47.4739
625	PN-199c-3p-271	15818.1	29514.8	14098.8	2863.39	8439.15	3508.42	11212.7	4335.45	10554.9	11166.5	3005.23	3649.47
626	PN-200a-3p-145	73.5107	211.925	47.5856		213.739	186.501	696.794	173.495	431.652	791.55	205.409	366.377
627	PN-200a-5p-7019			14.5926	42.4316	19.5773	15.7611	42.8549	22.9891	36.9573	54.5767	43.2238
628	PN-200b-3p-110	358.43	823.553	131.259		1638.21	655.104	3914.84	742.872	3127.19	5058.05	1018.62	1910.8
629	PN-200b-3p-161	199.288	585.31	52.3674		1006.38	600.899	3717	768.17	3050.12	5044.46	720.671	1538.07
630	PN-200b-5p-2366		45.6591			42.6544	48.6892	155.963	83.9251	193.847	271.989	26.9824	53.4952
631	PN-200c-3p-193	514.58	966.056	221	206.542	1529.43	775.843	3934.9	1041.11	3163.76	4449.77	1587.22	2632.87
632	PN-203-3p-308	1572.51	1866.09	243.041	603.481	730.428	372.163	873.04	336.016	926.402	1158.41	193.842	277.889
633	PN-205-5p-5764	4980.86	10937.2	2277.24	1644.65	4499.68	3825.94	10226.3	4225.05	7850.64	11616.9	4293.34	9305.52
634	PN-2134-3p-3545	13126.9	23018.3	13636.8	17593.4	7513.5	17236.2	27931.3	17066.9	25804.1	20738.7	18747.3	14910.1
635	PN-2138-5p-36627	4992.13	10059	6558.21	3874.81	3119.29	8089.86	12270.3	7245.89	11269.9	11705.3	3472.63	4860.16
636	PN-223-3p-48223
637	PN-2478-3p-31772	5935.26	10309.2	6215.95	3207.6	2405.82	2436.18	13874.7	1648.39	12355.3	9411.04	2162.77	3356.46
638	PN-25-3p-13660	183.078	692.957	195.696	67.6823	343.828	48.6367	1535.25	67.1609	1385.63	1021.61	187.083	181.492
639	PN-25-3p-43	1763.59	3911.97	1596.71	548.283	2307.12	1350.82	6654.67	1282.05	6295.24	3864.12	1043.96	1389.34
640	PN-25-5p-584		25.2418	17.0508			17.7834	40.7974	15.0095	38.3967
641	PN-26b-5p-197	2952.57	7307.85	2430.41	295.442	2756.46	1305.25	6481.46	1588.92	7779.9	11208.1	2361.09	3006.85
642	PN-299-3p-365		23.8511	17.1068				17.7123		38.7787		32.3383
643	PN-299-5p-13746	259.389	891.924	219.183	329.888	140.314	113.304	349.582	97.6602	346.983	293.461	64.1016	113.268
644	PN-300-3p-13997	93.4839	353.47	66.3621	115.448	31.125	81.7508	101.034	69.3922	139.14	150.115
645	PN-301-5p-2668							21.5389		33.9071	29.8957
646	PN-301a-3p-20657						11.751
647	PN-3168-5p-14157							17.62				65.9168
648	PN-320b-3p-5073	1266.47	3704.39	1220.46	787	2166.45	1385.19	5193.18	1570.86	4323.53	3540.19	940.8	1124.23
649	PN-320c-3p-11241	1285.12	3734.57	1166.12	746.43	2256.67	1421.99	5107.89	1595.45	4269.12	3409.4	954.672	1141.44
650	PN-320c-3p-599	1258.88	3886.42	1207.81	768.835	2167.77	1465.16	5180.27	1547.35	4244.72	3359.73	942.829	1240.88
651	PN-320d-3p-2200	642.4	2470.66	734.259	394.462	1294.05	1089.21	3756.17	1237.04	3187.75	2414.96	524.138	701.515
652	PN-323-5p-6736	15.5787	55.1796	34.109			27.1448	45.1287	49.1528	32.6838	55.3787
653	PN-323b-3p-1142	47.6895	110.924	47.6705		28.3686	18.496	49.555		52.8388	46.8375
654	PN-323b-5p-58192											25.4315
655	PN-32-5p-39476
656	PN-329-5p-10165		26.5139
657	PN-329-5p-11345		35.4573	18.7295				24.7786
658	PN-329a-3p-1371	223.853	692.393	205.235	287.775	103.038	58.5457	261.506	57.1695	214.438	189.675	47.0721	56.6349
659	PN-329a-3p-32943	37.7239	117.833	44.4115			24.0424	42.5276	22.3874	55.6668	55.3327
660	PN-330-3p-177	18.2326	40.9017	24.8379		32.2307	34.4266	71.6889	37.1723	84.1022	86.5124	37.0017	40.5425
661	PN-330-3p-2129	17.922	53.3925	23.4767		19.5801	29.8472	74.3139	37.3111	90.278	87.7017	36.8721	47.5845
662	PN-33-3p-4671									29.0623	35.9749
663	PN-33b-5p-1238
664	PN-33b-5p-55245
665	PN-3596-5p-30871	3525.17	6032.59	1054.12	599.11	6197.88	1368.3	12062.7	2030.83	11188.1	11964.2	3058.66	2270.66
666	PN-362-3p-16716		33.2919	15.409				28.7464		37.154
667	PN-362-5p-2229	25.6885	102.686	32.8125			30.1993	52.6089	26.5706	32.292	56.7648	30.5435	23.9651
668	PN-369-3p-33810
669	PN-369-5p-3770									39.0599
670	PN-375-3p-3473		40.641	21.8268		45.8143	23.405	314.263	63.5042	185.631	51.0671	41.5558
671	PN-376b-3p-13138
672	PN-376c-3p-2496	152.813	296.251	109.732	66.8353	29.5216	65.8558	78.3128	70.1106	133.698	112.842	31.113
673	PN-376c-5p-43489
674	PN-376d-3p-9586	20.6227	38.2744	14.9891						34.4036
675	PN-377-3p-18696		30.4124			19.2098			283.351		146.217		25.7484
676	PN-377-5p-6676			17.4678				22.1959		38.859
677	PN-378-5p-25042	16.2732	33.7686	23.0647	55.3281		11.8721	43.4489	13.8769	45.482	44.2276	42.4546	28.6414
678	PN-379-3p-17668	90.3769	196.156	78.6926	103.647		39.4341	140.244	33.9742	199.785	78.6179	48.6491	32.0022
679	PN-379-5p-1421	522.302	1583.08	411.144	549.35	311.364	168.407	885.691	218.003	957.492	441.09	138.952	126.916
680	PN-380-3p-267	375.989	1457.7	298.956	171.939	49.4342	61.09	417.649	68.6344	408	248.939	48.643	42.4205
681	PN-380-5p-1636	16.1938	31.9355	15.8501			13.751	20.741		36.8161
682	PN-381-3p-1991	98.8452	419.319	100.133	147.777	32.3295	80.1137	134.164	70.6056	155.463	154.844	38.6379	51.2275
683	PN-381-5p-15017	28.4242	76.0004	22.7369			25.2338	40.8761	22.9378	60.1883	47.9509
684	PN-382-3p-1007	20.84	80.5033	36.9256			34.9169	51.8429	31.8766	88.1184	78.7364		52.2681
685	PN-382-5p-139	572.068	2231.05	564.959	638.945	364.188	188.385	826.204	225.982	757.862	492.194	138.043	160.311
686	PN-383-5p-1411	36.5622	48.7025	20.6963				18.0991
687	PN-409-3p-335	458.754	1648.93	489.198	429.324	243.965	143.755	884.703	143.208	824.917	360.869	84.5293	137.093
688	PN-409-3p-5527	466.191	1536.87	474.035	438.832	200.457	126.028	951.249	127.444	844.885	379.114	98.2371	125.225
689	PN-409-5p-873	48.9305	131.899	47.5404	67.7132		21.5085	51.755	29.1196	49.0832	48.6864
690	PN-410-3p-4677		17.2685
691	PN-410-5p-17791			19.3796
692	PN-411-3p-3887	109.298	202.498	94.5511	119.031		39.0592	161.801	27.4154	209.208	67.2382	60.5431
693	PN-411-5p-771	29.1309	65.8942	22.4443			24.4372	36.4018	18.1322	40.1524	32.3217	31.7485
694	PN-412-5p-4020	86.0599	265.473	101.676	85.3525		16.1612	69.3786	16.5059	55.0176	48.2688	25.1955
695	PN-429-3p-16007	38.4929	114.872	21.4348		107.008	91.32	358.286	90.6528	350.436	469.552	104.959	122.355
696	PN-429-3p-6578	36.0651	128.626	21.7111		86.9341	105.265	402.857	113.171	411.916	563.737	129.821	125.55
697	PN-484-5p-2677	39.0279	162.063	57.4982	117.45	58.4862	89.0454	142.278	98.0599	123.5	139.831	83.2305	76.2369
698	PN-485-3p-375	230.536	801.608	198.436	217.848	109.155	102.172	319.685	80.9872	269.89	167.902	44.6564	69.2604
699	PN-485-5p-400	36.7402	83.95	32.7327	42.828		26.1233	64.1417	16.387	58.406	36.491	34.0601
700	PN-486-5p-52346			15.1324	52.6159			21.487	12.7438	46.1515	41.2703	34.7885
701	PN-487b-3p-443	541.908	1683.16	482.796	719.952	181.044	149.703	520.44	150.89	445.378	318.38	85.6679	152.48
702	PN-487b-5p-28138		27.9043	15.5693	51.1633			20.5829		35.0869
703	PN-494-3p-3917	204.861	5610.69	558.268	381.806	195.148	5329.54	7501.79	4551.4	5528.91	7005.33	267.683	575.095
704	PN-494-5p-15099							14.5018				24.6856
705	PN-495-3p-530	558.196	1705.95	498.277	448.577	222.36	171.887	585.586	128.196	424.375	318.85	72.0159	87.3055
706	PN-496-3p-58900											33.362
707	PN-500-3p-3905		78.493	23.9032			20.41	43.4684	20.6111	49.2949	58.1101		28.4093
708	PN-500-5p-8209	66.907	218.126	85.9834	74.7814	42.609	42.7198	133.847	45.1618	98.936	92.7111	39.1278	58.3028
709	PN-501-3p-39962	22.4658	75.6403	27.151	45.7834		15.4864	43.2963	20.5803	44.8521	67.8588	31.4509
710	PN-509-5p-29637							22.1068				35.9994
711	PN-532-5p-23788		37.4284				18.1436	29.9524		46.1138	55.2397	36.6525
712	PN-539-3p-9544								23.2068		72.4637		19.0772
713	PN-539-5p-31092	65.7419	297.843	68.3657	74.0235	33.5656	25.2085	93.7684	24.514	99.3094	67.2115	31.378
714	PN-541-3p-44064		20.5469						6.7913	30.4499	33.2519
715	PN-541-5p-890		29.9003				9.37253	21.9744	14.165
716	PN-543-3p-264	159.794	422.363	140.73	271.447	98.075	72.4607	226.232	62.4225	162.464	92.1235	39.5234	54.7795
717	PN-543-5p-14352	21.6618	55.5082	22.1486	46.6294		10.7599	30.9539		50.871		33.6385
718	PN-551b-3p-28603						17.5665	26.3168		38.8446	59.7327
719	PN-551b-5p-5893						9.58574		13.6551
720	PN-590-3p-56007
721	PN-590-5p-31984
722	PN-598-3p-50617
723	PN-599-5p-187	128.951	44.7993	21.3136	67.8543	2612.76	1101.23	5464.01	1318.43	3850.29	899.489	144.623	117.832
724	PN-652-3p-1849	28.6202	152.958	42.6297	59.9114		29.4608	110.838	35.8437	85.7734	100.223	59.7269	54.0598
725	PN-655-3p-2273
726	PN-656-3p-7207		18.27								36.8259
727	PN-656-5p-29663
728	PN-660-5p-1115	43.4907	110.964	55.9536	56.0376	23.1034	25.3071	56.0503	16.1443	55.8477	59.7596	42.0863	23.7836
729	PN-668-5p-28543							13.2334		32.4293		31.5021
730	PN-720-5p-9742	3308.97	5322.24	3159.32	7524.19	2003.9	2363.47	5157.95	2251.35	3132.52	2698.42	1516.35	3425.47
731	PN-7-3p-8724	16.9158	52.8336	18.6347			35.6659	66.5004	49.9903	84.6554	124.749	52.8976
732	PN-758-3p-29208	40.3304	80.4106	41.0159	63.0184		22.56	29.4731	19.3877	37.9601		24.9131	28.0853
733	PN-758-5p-11774	23.1609	55.0509	37.1955		20.8896	33.6388	72.1787	24.9586	78.3428	57.7576	67.1498	23.4659
734	PN-7-5p-18300	127.936	257.626	187.803	60.5138	287.991	113.282	351.277	96.0389	370.976	283.123	96.0775	76.0407
735	PN-7a-5p-541	7658.84	11283.6	3070.59	2527.85	15352.3	3403.01	16285.4	4831.58	14416.1	17569.4	9539.46	7231.08
736	PN-7e-5p-4024	62.9752	332.417	18.1083	48.8844	425.141	112.843	3314.57	139.954	5632.06	4856.08	309.528	151.696
737	PN-875-3p-15533					52.2858	44.304	143.466	34.4134	90.2755	45.6056	30.0001
738	PN-875-5p-9827
739	PN-92a-3p-3446	3067.05	7764.18	3128.04	1424.88	4263.46	2457.48	8961.36	2573.23	7146.86	5510.03	1452.3	2356.39
740	PN-92b-3p-50709	3570.13	7585.91	3254.95	1643.22	4963.05	2839.73	8589.71	2936.13	7399.75	5799.8	1744.66	2505.75
741	PN-93-3p-1604	21.3594	64.6571	27.4432		36.4368	36.1751	95.3681	41.3993	79.6283	76.5024	38.2273	37.2376
742	PN-93-5p-107	411.301	1103.93	439.71	178.256	802.013	573.045	1615.08	542.537	1157.21	944.302	363.422	558.404
