# Supplementary material for: MicroRNAome and Expression Profile of Developing Tooth Germ in Miniature Pigs
Source: PLoS One. 2012 Dec 18;7(12):e52256. doi: 10.1371/journal.pone.0052256 (PMC3525553; doi:10.1371/journal.pone.0052256)
Supplement: Table S3 — Summary of differentially expressed miRNAs. (XLS) [file pone.0052256.s007.xls]

## Sheet: report
Table 3 Summary of differentially expressed miRNAs
Comparison Groups	Express strength	Statistical analysis
		p-value < 0.01	p-value < 0.05
E35 VS E45
	signal ≥ 500	2	17
	signal < 500	3	20
	all	5	37
E45 VS E50
	signal ≥ 500	2	4
	signal < 500	0	0
	all	2	4
E50 VS E60
	signal ≥ 500	4	23
	signal < 500	3	17
	all	7	40
E35 VS E50
	signal ≥ 500	22	57
	signal < 500	18	67
	all	40	124
E45 VS E60
	signal ≥ 500	1	11
	signal < 500	1	5
	all	2	16
E35 VS E60
	signal ≥ 500	17	54
	signal < 500	11	51
	all	28	105
