# Supplementary material for: MicroRNAome and Expression Profile of Developing Tooth Germ in Miniature Pigs
Source: PLoS One. 2012 Dec 18;7(12):e52256. doi: 10.1371/journal.pone.0052256 (PMC3525553; doi:10.1371/journal.pone.0052256)
Supplement: Table S6 — The function of mainstream trend miRNA in different species. (XLS) [file pone.0052256.s010.xls]

## Sheet: Sheet2
Table 6 The function of mainstream trend miRNA in different species
No.	pig_miRNA	human_miRNA	Gene-Degree	mouse_miRNA	Gene-Degree	have high signals (signal> 500) in any stage
1	ssc-miR-1	hsa-miR-1	24	mmu-miR-1a	0	/
2	PC-7f-3p-54949	hsa-let-7f	39	mmu-let-7f	30	√
3	ssc-miR-99b	hsa-miR-99b	2	mmu-miR-99b	2	√
4	ssc-miR-125b	hsa-miR-125b	14	mmu-miR-125b-5p	10	√
5	ssc-miR-127	hsa-miR-127-3p	0	mmu-miR-127	1	/
6	ssc-miR-128	hsa-miR-128	37	mmu-miR-128	25	√
7	ssc-miR-133a	hsa-miR-133a	18	mmu-miR-133a	12	√
8	ssc-miR-133b	hsa-miR-133b	18	mmu-miR-133b	12	√
9	ssc-miR-139-5p	hsa-miR-139-5p	10	mmu-miR-139-5p	6	×
10	ssc-miR-187	hsa-miR-187	0	mmu-miR-187	1	/
11	ssc-miR-199a-3p	hsa-miR-199a-3p	17	mmu-miR-199a-3p	14	√
12	/	/	/	mmu-miR-199b	14	/
13	PN-200b-3p-161	hsa-miR-200b	42	mmu-miR-200b	24	√
14	PN-200c-3p-193	hsa-miR-200c	42	mmu-miR-200c	24	√
15	ssc-miR-206	hsa-miR-206	24	mmu-miR-206	20	√
16	ssc-miR-214	hsa-miR-214	13	mmu-miR-214	5	√
17	ssc-miR-299	hsa-miR-299-5p	4	mmu-miR-299*	0	/
18	ssc-miR-323	hsa-miR-323b-3p	17	mmu-miR-323-3p	9	×
19	PN-329a-3p-1371	hsa-miR-329	10	mmu-miR-329	2	×
20	PN-376c-3p-2496	hsa-miR-376c	6	mmu-miR-376c	3	×
21	PN-379-5p-1421	hsa-miR-379	4	mmu-miR-379	4	√
22	PN-379-3p-17668	hsa-miR-379*	0	/	/	/
23	PN-380-3p-267	hsa-miR-380	10	mmu-miR-380-3p	4	√
24	PN-300-3p-13997	hsa-miR-381	39	mmu-miR-381	33	×
25	PN-382-5p-139	hsa-miR-382	2	mmu-miR-382	1	√
26	PN-409-3p-335	hsa-miR-409-3p	6	mmu-miR-409-3p	2	√
27	PN-409-5p-873	hsa-miR-409-5p	3	mmu-miR-409-5p	2	×
28	ssc-miR-411	hsa-miR-411*	0	mmu-miR-411*	0	/
29	miR-429-3p-734	hsa-miR-429	42	mmu-miR-429	24	×
30	miR-431-5p-35690	hsa-miR-431	4	mmu-miR-431	3	×
31	ssc-miR-432-5p	hsa-miR-432	10	mmu-miR-432	0	/
32	ssc-miR-450c-5p	hsa-miR-450a	0	mmu-miR-450a	0	/
33	ssc-miR-455	hsa-miR-455-3p	4	mmu-miR-455	4	√
34	PN-485-3p-375	hsa-miR-485-3p	12	mmu-miR-485*	0	/
35	PN-487b-3p-443	hsa-miR-487b	1	mmu-miR-487b	1	√
36	PN-495-3p-530	hsa-miR-495	31	mmu-miR-495	17	√
37	PN-539-5p-31092	hsa-miR-539	13	mmu-miR-539-5p	0	/
38	PN-660-5p-1115	hsa-miR-660	4	/	/	/
