# Supplementary material for: MicroRNAome and Expression Profile of Developing Tooth Germ in Miniature Pigs
Source: PLoS One. 2012 Dec 18;7(12):e52256. doi: 10.1371/journal.pone.0052256 (PMC3525553; doi:10.1371/journal.pone.0052256)
Supplement: Table S7 — The Pathway-Network list. (XLS) [file pone.0052256.s011.xls]

## Sheet: Sheet2
Table 7 The Pathway-Network list
pathway name	degree in human	degree in mouse	degree in pig
MAPK signaling pathway	26	30	11
Apoptosis	14	15	5
Calcium signaling pathway	12	13	/
Focal adhesion	11	11	5
Adherens junction	10	10	3
Cell cycle	10	12	/
Regulation of actin cytoskeleton	10	10	/
Wnt signaling pathway	10	11	3
Cytokine-cytokine receptor interaction	9	11	20
Cell adhesion molecules	8	7	/
Complement and coagulation cascades	6	/	/
Jak-STAT signaling pathway	6	8	8
T cell receptor signaling pathway	6	6	6
TGF-beta signaling pathway	6	6	5
Allograft rejection	5	/	/
B cell receptor signaling pathway	5	3	4
Natural killer cell mediated cytotoxicity	5	5	4
p53 signaling pathway	5	6	/
Tight junction	5	4	/
Toll-like receptor signaling pathway	5	4	8
VEGF signaling pathway	5	5	/
ErbB signaling pathway	4	6	/
Gap junction	4	4	/
GnRH signaling pathway	4	4	4
Long-term potentiation	4	4	/
Neuroactive ligand-receptor interaction	4	4	7
Axon guidance	3	3	3
Leukocyte transendothelial migration	3	3	3
Long-term depression	3	3	/
mTOR signaling pathway	3	6	3
ECM-receptor interaction	2	2	/
Hedgehog signaling pathway	2	2	/
Adipocytokine signaling pathway	1	2	16
Fc epsilon RI signaling pathway	1	2	/
Notch signaling pathway	1	1	2
Renin-angiotensin system	1	/	/
Vibrio cholerae infection	1	/	/
