# Supplementary material for: MicroRNAome and Expression Profile of Developing Tooth Germ in Miniature Pigs
Source: PLoS One. 2012 Dec 18;7(12):e52256. doi: 10.1371/journal.pone.0052256 (PMC3525553; doi:10.1371/journal.pone.0052256)
Supplement: Table S8 — Sample sets in this study. (XLS) [file pone.0052256.s012.xls]

## Sheet: Sheet1
Table 8 Sample sets in this study
group name	Sample ID	Time (day)	Sample composition
Bud	E35-1	35 (after insemination)	mixture of 6 tooth germ tissues
	E35-2	35 (after insemination)	mixture of 8 tooth germ tissues
	E35-3	35 (after insemination)	mixture of 8 tooth germ tissues
Cap	E45-1	45 (after insemination)	mixture of 6 tooth germ tissues
	E45-2	45(after insemination)	mixture of 5 tooth germ tissues
	E45-3	45 (after insemination)	mixture of 7 tooth germ tissues
Early bell	E50-1	50 (after insemination)	mixture of 3 tooth germ tissues
	E50-2	50 (after insemination)	mixture of 3 tooth germ tissues
	E50-3	50 (after insemination)	mixture of 3 tooth germ tissues
Late bell	E60-1	60 (after insemination)	mixture of 3 tooth germ tissues
	E60-2	60 (after insemination)	mixture of 3 tooth germ tissues
	E60-3	60 (after insemination)	mixture of 3 tooth germ tissues
