# Supplementary material for: MicroRNAome and Expression Profile of Developing Tooth Germ in Miniature Pigs
Source: PLoS One. 2012 Dec 18;7(12):e52256. doi: 10.1371/journal.pone.0052256 (PMC3525553; doi:10.1371/journal.pone.0052256)
Supplement: Table S9 — Probe list for microarray analysis. (XLS) [file pone.0052256.s013.xls]

## Sheet: sheet1
Table 9 Probe list for microarray analysis
Index	Probe Name	miRNA candidates	miRBase Name	Target Sequence (5' to 3')
1	ssc-let-7a	miR-7a-5p-3	ssc-let-7a	TGAGGTAGTAGGTTGTATAGTT
2	ssc-let-7c	miR-7c-5p-4	ssc-let-7c	TGAGGTAGTAGGTTGTATGGTT
3	ssc-let-7e	miR-7e-5p-24	ssc-let-7e	TGAGGTAGGAGGTTGTATAGTT
4	ssc-let-7f	miR-7f-5p-7	ssc-let-7f	TGAGGTAGTAGATTGTATAGTT
5	ssc-let-7g	miR-7g-5p-6	ssc-let-7g	TGAGGTAGTAGTTTGTACAGTT
6	ssc-miR-100	miR-100-5p-195	ssc-miR-100	AACCCGTAGATCCGAACTTGTG
7	ssc-miR-103	miR-103-3p-14	ssc-miR-103	AGCAGCATTGTACAGGGCTATGA
8	ssc-miR-125a	miR-125a-5p-735	ssc-miR-125a	TCCCTGAGACCCTTTAACCTGTG
9	ssc-miR-125b	miR-125b-5p-150	ssc-miR-125b	TCCCTGAGACCCTAACTTGTGA
10	ssc-miR-127	miR-127-3p-188	ssc-miR-127	TCGGATCCGTCTGAGCTTGGCT
11	ssc-miR-1277	miR-1277-3p-15717	ssc-miR-1277	TACGTAGATATATATGTATTTT
12	ssc-miR-128	miR-128-3p-181	ssc-miR-128	TCACAGTGAACCGGTCTCTTT
13	ssc-miR-129	miR-129-3p-19234	ssc-miR-129	AAGCCCTTACCCCAAAAAGCAT
14	ssc-miR-130a	miR-130a-3p-263	ssc-miR-130a	CAGTGCAATGTTAAAAGGGCAT
15	ssc-miR-130b	miR-130b-3p-639	ssc-miR-130b	CAGTGCAATGATGAAAGGGCAT
16	ssc-miR-133a*	miR-133a-5p-9623	ssc-miR-133a*	AGCTGGTAAAATGGAACCAAAT
17	ssc-miR-135	miR-135a-5p-2906	ssc-miR-135	TATGGCTTTTTATTCCTATGTGA
18	ssc-miR-136	miR-136-5p-6973	ssc-miR-136	ACTCCATTTGTTTTGATGATGGA
19	ssc-miR-143	miR-143-3p-444	ssc-miR-143	TGAGATGAAGCACTGTAGCTC
20	ssc-miR-148a	miR-148a-3p-224	ssc-miR-148a	TCAGTGCACTACAGAACTTTGT
21	ssc-miR-151-3p	PN-151-3p-705	ssc-miR-151-3p	CTAGACTGAAGCTCCTTGAGGA
22	ssc-miR-152	miR-152-3p-144	ssc-miR-152	TCAGTGCATGACAGAACTTGG
23	ssc-miR-15a	miR-15a-5p-4149	ssc-miR-15a	TAGCAGCACATAATGGTTTGT
24	ssc-miR-186	miR-186-5p-141	ssc-miR-186	CAAAGAATTCTCCTTTTGGGCTT
25	ssc-miR-191	miR-191-5p-82	ssc-miR-191	CAACGGAATCCCAAAAGCAGCTG
26	ssc-miR-192	miR-192-5p-6958	ssc-miR-192	CTGACCTATGAATTGACAGCC
27	ssc-miR-193a-3p	miR-193a-3p-13161	ssc-miR-193a-3p	AACTGGCCTACAAAGTCCCAGT
28	ssc-miR-193a-5p	miR-193a-5p-3014	ssc-miR-193a-5p	TGGGTCTTTGCGGGCGAGATGA
29	ssc-miR-196b	miR-196b-5p-47827	ssc-miR-196b	TAGGTAGTTTCCTGTTGTTGGG
30	ssc-miR-199a-3p	miR-199a-3p-1	ssc-miR-199a-3p	ACAGTAGTCTGCACATTGGTTA
31	ssc-miR-199a-5p	miR-199a-5p-1101	ssc-miR-199a-5p	CCCAGTGTTCAGACTACCTGTTC
32	ssc-miR-204	miR-204-5p-5747	ssc-miR-204	TTCCCTTTGTCATCCTATGCCT
33	ssc-miR-210	miR-210-3p-2333	ssc-miR-210	CTGTGCGTGTGACAGCGGCTGA
34	ssc-miR-222	miR-222-3p-270	ssc-miR-222	AGCTACATCTGGCTACTGGGTCTC
35	ssc-miR-22-3p	miR-22-3p-405	ssc-miR-22-3p	AAGCTGCCAGTTGAAGAACTGT
36	ssc-miR-224	miR-224-5p-14436	ssc-miR-224	CAAGTCACTAGTGGTTCCGTTTA
37	ssc-miR-22-5p	miR-22-5p-6426	ssc-miR-22-5p	AGTTCTTCAGTGGCAAGCTTTA
38	ssc-miR-23b	miR-23b-3p-289	ssc-miR-23b	ATCACATTGCCAGGGATTACCA
39	ssc-miR-24	miR-24-3p-205	ssc-miR-24	TGGCTCAGTTCAGCAGGAACAG
40	ssc-miR-26a	PN-26-5p-97	ssc-miR-26a	TTCAAGTAATCCAGGATAGGCT
41	ssc-miR-27b	miR-27b-3p-120	ssc-miR-27b	TTCACAGTGGCTAAGTTCTGC
42	ssc-miR-27b*	miR-27b-5p-987	ssc-miR-27b*	AGAGCTTAGCTGATTGGTGAACA
43	ssc-miR-28-3p	miR-28-3p-522	ssc-miR-28-3p	CACTAGATTGTGAGCTCCTGGA
44	ssc-miR-29c	miR-29c-3p-3655	ssc-miR-29c	TAGCACCATTTGAAATCGGTTA
45	ssc-miR-30a-3p	miR-30a-3p-1140	ssc-miR-30a-3p	CTTTCAGTCGGATGTTTGCAGC
46	ssc-miR-30b-5p	miR-30b-5p-5999	ssc-miR-30b-5p	TGTAAACATCCTACACTCAGCT
47	ssc-miR-30d	miR-30d-5p-94	ssc-miR-30d	TGTAAACATCCCCGACTGGAAGCT
48	ssc-miR-30e-3p	miR-30e-3p-1263	ssc-miR-30e-3p	CTTTCAGTCGGATGTTTACAGC
49	ssc-miR-30e-5p	miR-30e-5p-341	ssc-miR-30e-5p	TGTAAACATCCTTGACTGGAAGCT
50	ssc-miR-323	PN-323-3p-201	ssc-miR-323	GCACATTACACGGTCGACCTCT
51	ssc-miR-324	miR-324-5p-8964	ssc-miR-324	CGCATCCCCTAGGGCATTGGTGT
52	ssc-miR-328	PC-328-5p-13456	ssc-miR-328	CTGGCCCTCTCTGCCCTTCCGT
53	ssc-miR-331-3p	miR-331-3p-3266	ssc-miR-331-3p	GCCCCTGGGCCTATCCTAGAA
54	ssc-miR-331-5p	miR-331-5p-36264	ssc-miR-331-5p	TCTAGGTATGGTCCCAGGGAT
55	ssc-miR-335	miR-335-5p-1176	ssc-miR-335	TCAAGAGCAATAACGAAAAATG
56	ssc-miR-340	miR-340-5p-615	ssc-miR-340	TTATAAAGCAATGAGACTGATT
57	ssc-miR-345-3p	miR-345-3p-9705	ssc-miR-345-3p	CCCTGAACTAGGGGTCTGGAG
58	ssc-miR-34c	miR-34c-5p-625	ssc-miR-34c	AGGCAGTGTAGTTAGCTGATTGC
59	ssc-miR-361-3p	miR-361-3p-20029	ssc-miR-361-3p	CCCCCAGGTGTGATTCTGATTTGC
60	ssc-miR-361-5p	miR-361-5p-2779	ssc-miR-361-5p	TTATCAGAATCTCCAGGGGTAC
61	ssc-miR-365	miR-365-3p-1379	ssc-miR-365	TAATGCCCCTAAAAATCCTTAT
62	ssc-miR-369	PN-369-3p-1010	ssc-miR-369	AATAATACATGGTTGATCTTT
63	ssc-miR-374b	miR-374b-5p-5582	ssc-miR-374b	ATATAATACAACCTGCTAAGTG
64	ssc-miR-423-3p	miR-423-3p-236	ssc-miR-423-3p	AGCTCGGTCTGAGGCCCCTCAGT
65	ssc-miR-423-5p	miR-423-5p-80	ssc-miR-423-5p	TGAGGGGCAGAGAGCGAGACTTT
66	ssc-miR-424*	miR-424-3p-3343	ssc-miR-424*	CAAAACGTGAGGCGCTGCTAT
67	ssc-miR-425-3p	miR-425-3p-10639	ssc-miR-425-3p	ATCGGGAATGTCGTGTCCGCCC
68	ssc-miR-425-5p	miR-425-5p-1528	ssc-miR-425-5p	AATGACACGATCACTCCCGTTGA
69	ssc-miR-455	miR-455-3p-1559	ssc-miR-455	GCAGTCCATGGGCATATACAC
70	ssc-miR-486	miR-486-5p-20316	ssc-miR-486	TCCTGTACTGAGCTGCCCCGAG
71	ssc-miR-503	miR-503-5p-408	ssc-miR-503	TAGCAGCGGGAACAGTACTGCAG
72	ssc-miR-532-3p	PN-532-3p-10460	ssc-miR-532-3p	CCTCCCACACCCAAGGCTTGCA
73	ssc-miR-532-5p	PN-532-5p-138	ssc-miR-532-5p	CATGCCTTGAGTGTAGGACCGT
74	ssc-miR-574	miR-574-3p-554	ssc-miR-574	CACGCTCATGCACACACCCACA
75	ssc-miR-676	miR-676-3p-2414	ssc-miR-676	CCGTCCTAAGGTTGTTGAGTT
76	ssc-miR-7	miR-7-5p-906	ssc-miR-7	TGGAAGACTAGTGATTTTGTTGTT
77	ssc-miR-744	miR-744-5p-589	ssc-miR-744	TGCGGGGCTAGGGCTAACAGCA
78	ssc-miR-769	miR-769-3p-18436	ssc-miR-769	CTGGGATCTCTGGGGTCTTGGTT
79	ssc-miR-92b	miR-92b-3p-442	ssc-miR-92b	TATTGCACTCGTCCCGGCCTCC
80	ssc-miR-95	miR-95-3p-50460	ssc-miR-95	TTCAACGGGTATTTATTGAGCA
81	ssc-miR-98	miR-98-5p-200	ssc-miR-98	TGAGGTAGTAAGTTGTATTGTT
82	ssc-miR-99a	miR-99a-5p-76	ssc-miR-99a	AACCCGTAGATCCGATCTTGTG
83	ssc-miR-99b	miR-99b-5p-47	ssc-miR-99b	CACCCGTAGAACCGACCTTGCG
84	ssc-let-7i	Not detected	ssc-let-7i	TGAGGTAGTAGTTTGTGCT
85	ssc-miR-1	Not detected	ssc-miR-1	TGGAATGTAAAGAAGTATGTA
86	ssc-miR-101	Not detected	ssc-miR-101	TACAGTACTGTGATAACTGAA
87	ssc-miR-105-1	Not detected	ssc-miR-105-1	TCAAATGCTCAGACTCCTGT
88	ssc-miR-105-2	Not detected	ssc-miR-105-2	TCAAATGCTCAGACTCCTTG
89	ssc-miR-106a	Not detected	ssc-miR-106a	AAAAGTGCTTACAGTGCAGGTAGC
90	ssc-miR-107	Not detected	ssc-miR-107	AGCAGCATTGTACAGGGCTATCA
91	ssc-miR-10a	Not detected	ssc-miR-10a	TACCCTGTAGATCCGAATTTGT
92	ssc-miR-10b	Not detected	ssc-miR-10b	TACCCTGTAGAACCGAATTTGT
93	ssc-miR-122	Not detected	ssc-miR-122	TGGAGTGTGACAATGGTGTTTGT
94	ssc-miR-124a	Not detected	ssc-miR-124a	TAAGGCACGCGGTGAATGCCA
95	ssc-miR-1285	Not detected	ssc-miR-1285	CTGGGCAACATAGCGAGACCCCGT
96	ssc-miR-1306-3p	Not detected	ssc-miR-1306-3p	ACGTTGGCTCTGGTGGTGATG
97	ssc-miR-1306-5p	Not detected	ssc-miR-1306-5p	CCACCTCCCCTGCAAACGTCCA
98	ssc-miR-1307	Not detected	ssc-miR-1307	ACTCGGCGTGGCGTCGGTCGTG
99	ssc-miR-1308	Not detected	ssc-miR-1308	GCATTGGTGGTTCAGTGGTAGAATTC
100	ssc-miR-133a	Not detected	ssc-miR-133a	TTGGTCCCCTTCAACCAGCTG
101	ssc-miR-133b	Not detected	ssc-miR-133b	TTTGGTCCCCTTCAACCAGCTAT
102	ssc-miR-139-5p	Not detected	ssc-miR-139-5p	TCTACAGTGCACGTGTCTCCAG
103	ssc-miR-140	Not detected	ssc-miR-140	AGTGGTTTTACCCTATGGTAG
104	ssc-miR-140*	Not detected	ssc-miR-140*	TACCACAGGGTAGAACCACGGAC
105	ssc-miR-142	Not detected	ssc-miR-142	CATAAAGTAGAAAGCACTACT
106	ssc-miR-145	Not detected	ssc-miR-145	GTCCAGTTTTCCCAGGAATCCCTT
107	ssc-miR-146b	Not detected	ssc-miR-146b	TGAGAACTGAATTCCATAGGC
108	ssc-miR-148b	Not detected	ssc-miR-148b	TCAGTGCATCACAGAACTTTGT
109	ssc-miR-151-5p	Not detected	ssc-miR-151-5p	TCGAGGAGCTCACAGTCTAGT
110	ssc-miR-153	Not detected	ssc-miR-153	TTGCATAGTCACAAAAGTGA
111	ssc-miR-15b	Not detected	ssc-miR-15b	TAGCAGCACATCATGGTTTACA
112	ssc-miR-16	Not detected	ssc-miR-16	TAGCAGCACGTAAATATTGGCG
113	ssc-miR-17-3p	Not detected	ssc-miR-17-3p	ACTGCAGTGAAGGCACTTGTAG
114	ssc-miR-17-5p	Not detected	ssc-miR-17-5p	CAAAGTGCTTACAGTGCAGGTAG
115	ssc-miR-18	Not detected	ssc-miR-18	TAAGGTGCATCTAGTGCAGATA
116	ssc-miR-181a	Not detected	ssc-miR-181a	AACATTCAACGCTGTCGGTGAGTT
117	ssc-miR-181b	Not detected	ssc-miR-181b	AACATTCATTGCTGTCGGTGGGTT
118	ssc-miR-181c	Not detected	ssc-miR-181c	AACATTCAACCTGTCGGTGAGT
119	ssc-miR-181d	Not detected	ssc-miR-181d	AACATTCATTGTTGTCGGTGGGTT
120	ssc-miR-183	Not detected	ssc-miR-183	TATGGCACTGGTAGAATTCACTG
121	ssc-miR-1839	Not detected	ssc-miR-1839	AAGGTAGATAGAACAGGTCTTG
122	ssc-miR-184	Not detected	ssc-miR-184	TGGACGGAGAACTGATAAGGGT
123	ssc-miR-185	Not detected	ssc-miR-185	TGGAGAGAAAGGCAGTTCCTGA
124	ssc-miR-195	Not detected	ssc-miR-195	TAGCAGCACAGAAATATTGGC
125	ssc-miR-196a	Not detected	ssc-miR-196a	TAGGTAGTTTCATGTTGTTGGG
126	ssc-miR-199b*	Not detected	ssc-miR-199b*	TACAGTAGTCTGCACATTGGTT
127	ssc-miR-19a	Not detected	ssc-miR-19a	TGTGCAAATCTATGCAAAACTGA
128	ssc-miR-19b	Not detected	ssc-miR-19b	TGTGCAAATCCATGCAAAACTGA
129	ssc-miR-20	Not detected	ssc-miR-20	TAAAGTGCTTATAGTGCAGGTA
130	ssc-miR-202	Not detected	ssc-miR-202	TTCCTATGCATATACTTCTTT
131	ssc-miR-205	Not detected	ssc-miR-205	TCCTTCATTCCACCGGAGTCTG
132	ssc-miR-206	Not detected	ssc-miR-206	TGGAATGTAAGGAAGTGTGTGA
133	ssc-miR-208b	Not detected	ssc-miR-208b	ATAAGACGAACAAAAGGTTTGT
134	ssc-miR-21	Not detected	ssc-miR-21	TAGCTTATCAGACTGATGTTGA
135	ssc-miR-214	Not detected	ssc-miR-214	ACAGCAGGCACAGACAGGCAG
136	ssc-miR-215	Not detected	ssc-miR-215	ATGACCTATGAATTGACAGAC
137	ssc-miR-216	Not detected	ssc-miR-216	TAATCTCAGCTGGCAACTGTG
138	ssc-miR-217	Not detected	ssc-miR-217	TACTGCATCAGGAACTGATTGGAT
139	ssc-miR-221	Not detected	ssc-miR-221	AGCTACATTGTCTGCTGGGTTT
140	ssc-miR-23a	Not detected	ssc-miR-23a	ATCACATTGCCAGGGATTTCC
141	ssc-miR-24*	Not detected	ssc-miR-24*	GTGCCTACTGAGCTGAAACACAGT
142	ssc-miR-27a	Not detected	ssc-miR-27a	TTCACAGTGGCTAAGTTCCGC
143	ssc-miR-28-5p	Not detected	ssc-miR-28-5p	AAGGAGCTCACACTCTATTGAG
144	ssc-miR-299	Not detected	ssc-miR-299	ATGGTTTACCGTCCCACATAC
145	ssc-miR-29a	Not detected	ssc-miR-29a	CTAGCACCATCTGAAATCGGTTA
146	ssc-miR-29b	Not detected	ssc-miR-29b	TAGCACCATTTGAAATCAGT
147	ssc-miR-301	Not detected	ssc-miR-301	CAGTCCAATAGTATTGTCAAAGC
148	ssc-miR-30a-5p	Not detected	ssc-miR-30a-5p	TGTAAACATCCTCGACTGGAAG
149	ssc-miR-30b-3p	Not detected	ssc-miR-30b-3p	CTGGGAGGTGGATGTTTACTT
150	ssc-miR-30c	Not detected	ssc-miR-30c	TGTAAACATCCTACACTCTCAGC
151	ssc-miR-32	Not detected	ssc-miR-32	TATTGCACATTACTAAGTTGC
152	ssc-miR-320	Not detected	ssc-miR-320	AAAAGCTGGGTTGAGAGGGCGAA
153	ssc-miR-325	Not detected	ssc-miR-325	CCTAGTAGGTGTTCAGTAAGTGT
154	ssc-miR-326	Not detected	ssc-miR-326	CCTCTGGGCCCTTCCTCCAG
155	ssc-miR-338	Not detected	ssc-miR-338	TCCAGCATCAGTGATTTTGTTG
156	ssc-miR-339	Not detected	ssc-miR-339	TCCCTGTCCTCCAGGAGCTCAC
157	ssc-miR-342	Not detected	ssc-miR-342	TCTCACACAGAAATCGCACCCGTCA
158	ssc-miR-345-5p	Not detected	ssc-miR-345-5p	GCTGACTCCTAGTCCAGTGCT
159	ssc-miR-34a	Not detected	ssc-miR-34a	TGGCAGTGTCTTAGCTGGTTGT
160	ssc-miR-363	Not detected	ssc-miR-363	AATTGCACGGTATCCATCTGTAA
161	ssc-miR-374a	Not detected	ssc-miR-374a	TTATAATACAACCTGATAAGTG
162	ssc-miR-374a*	Not detected	ssc-miR-374a*	CTTATCAGGTTGTATTGTAATT
163	ssc-miR-376a	Not detected	ssc-miR-376a	ATCATAGAGGAAAATCCACGT
164	ssc-miR-376a*	Not detected	ssc-miR-376a*	GTAGATTCTCCTTCTATGAGTAC
165	ssc-miR-378	Not detected	ssc-miR-378	ACTGGACTTGGAGTCAGAAGGC
166	ssc-miR-424	Not detected	ssc-miR-424	CAGCAGCAATTCATGTTTTGAA
167	ssc-miR-432	Not detected	ssc-miR-432	TCTTGGAGTAGGTCATTGGGT
168	ssc-miR-450a	Not detected	ssc-miR-450a	TTTTGCGATGTGTTCCTAATAT
169	ssc-miR-450b	Not detected	ssc-miR-450b	TTTTGCAATATGTTCCTGAATA
170	ssc-miR-450c	Not detected	ssc-miR-450c	TTTTGCGATGTGTTCCTAATAC
171	ssc-miR-450c*	Not detected	ssc-miR-450c*	ATTGGGAACATTTTGCATTCGT
172	ssc-miR-497	Not detected	ssc-miR-497	CAGCAGCACACTGTGGTTTGT
173	ssc-miR-499	Not detected	ssc-miR-499	TTAAGACTTGCAGTGATGTTT
174	ssc-miR-500	Not detected	ssc-miR-500	ATGCACCTGGGCAAGGATTCT
175	ssc-miR-504	Not detected	ssc-miR-504	AGACCCTGGTCTGCACTCTATCT
176	ssc-miR-505	Not detected	ssc-miR-505	TCAACACTTGCTGGTTTCCTCT
177	ssc-miR-542-3p	Not detected	ssc-miR-542-3p	TGTGACAGATTGATAACTGAAA
178	ssc-miR-542-5p	Not detected	ssc-miR-542-5p	TCGGGGATCATCATGTCACGA
179	ssc-miR-628	Not detected	ssc-miR-628	ATGCTGACATATTTACTAGAGG
180	ssc-miR-664-3p	Not detected	ssc-miR-664-3p	TATTCATTTATCTCCCAGCCTACA
181	ssc-miR-664-5p	Not detected	ssc-miR-664-5p	CAGGCTAGGAGAAGTGATTGGAT
182	ssc-miR-708	Not detected	ssc-miR-708	AAGGAGCTTACAATCTAGCTGGG
183	ssc-miR-758	Not detected	ssc-miR-758	TTTGTGACCTGGTCCACTAAC
184	ssc-miR-885-3p	Not detected	ssc-miR-885-3p	AGGCAGCGGGGTGTAGTGGAT
185	ssc-miR-885-5p	Not detected	ssc-miR-885-5p	TCCATTACACTACCCTGCCTCT
186	ssc-miR-9-1	Not detected	ssc-miR-9-1	TCTTTGGTTATCTAGCTGTATGA
187	ssc-miR-92a	Not detected	ssc-miR-92a	TATTGCACTTGTCCCGGCCTGT
188	ssc-miR-935	Not detected	ssc-miR-935	CCAGTTACCGCTTCCGCTACCGC
189	miR-217-5p-12828	miR-217-5p-12828	New	TACTGCATCAGGAACTGATTGGA
190	miR-378-3p-21764	miR-378-3p-21764	New	CACTGGACTTGGAGTCAGAAGGC
191	miR-105-5p-39093	miR-105-5p-39093	New	TCAAATGCTCAGACTCCTTGGTG
192	miR-181b-5p-24202	miR-181b-5p-24202	New	AACATTCATTGCTGTCGGTGGGTTGA
193	miR-1-3p-9331	miR-1-3p-9331	New	TAGAATGTAAAGAAGTATGTAT
194	miR-145-3p-11588	miR-145-3p-11588	New	ATTCCTGGAAATACTGTTCTT
195	miR-98-3p-22500	miR-98-3p-22500	New	TATACAACTTACTACTTTCCTT
196	miR-504-5p-623	miR-504-5p-623	New	AGACCCTGGTCTGCACTCTATC
197	miR-30b-3p-22935	miR-30b-3p-22935	New	CTGGGAGGTGGATGTTTACTTC
198	miR-7e-3p-28921	miR-7e-3p-28921	New	CTATACGGCCTCCTAGCTTTCC
199	miR-326-3p-20734	miR-326-3p-20734	New	CCTCTGGGCCCTTCCTCCAGT
200	miR-206-3p-33411	miR-206-3p-33411	New	TGGAATGTAAGGAAGT
201	miR-365-5p-8303	miR-365-5p-8303	New	AGGGACTTTCAGGGGCAGCTGTG
202	miR-181d-5p-4330	miR-181d-5p-4330	New	AACATTCATTGTTGTCGGTGGGTTG
203	miR-30c-5p-2750	miR-30c-5p-2750	New	TGTAAACATCCTACACTCTCAGCT
204	miR-135a-3p-15122	miR-135a-3p-15122	New	ATATAGGGATTGGAGCCGTGGC
205	miR-23b-5p-427	miR-23b-5p-427	New	GGGTTCCTGGCATGCTGATTT
206	miR-106a-5p-29928	miR-106a-5p-29928	New	AAAAGTGCTTACAGTGCAGGTAT
207	miR-676-5p-36205	miR-676-5p-36205	New	CTCTTCAATCTCAGGACTCGCA
208	miR-221-3p-121	miR-221-3p-121	New	AGCTACATTGTCTGCTGGGTTTC
209	miR-100-3p-24550	miR-100-3p-24550	New	CAAGCTTGTGTCTATAGGTATG
210	miR-130a-5p-10408	miR-130a-5p-10408	New	GCTCTTTTCACATTGTGCTACT
211	miR-107-3p-33	miR-107-3p-33	New	AGCAGCATTGTACAGGGCTAT
212	miR-342-3p-3575	miR-342-3p-3575	New	TCTCACACAGAAATCGCACCCGTC
213	miR-363-3p-495	miR-363-3p-495	New	AATTGCACGGTATCCATCTGTA
214	miR-708-5p-10346	miR-708-5p-10346	New	GGTGAATGACTTGCACATGAACG
215	miR-195-5p-6765	miR-195-5p-6765	New	TAGCAGCACAGAAATATTGGCA
216	miR-205-3p-2188	miR-205-3p-2188	New	GATTTCAGTGGAGTGAAGCTCA
217	miR-1307-3p-821	miR-1307-3p-821	New	ACTCGGCGTGGCGTCGGTCGTGG
218	miR-92b-5p-11484	miR-92b-5p-11484	New	AGGGACGGGACGCGGTGCAGTGTT
219	miR-129-5p-16749	miR-129-5p-16749	New	CTTTTTGCGGTCTGGGCTTGC
220	miR-24-5p-12205	miR-24-5p-12205	New	GTGCCTACTGAGCTGAAACACA
221	miR-708-3p-18309	miR-708-3p-18309	New	AACTAGACTGTGAGCTTCTAGA
222	miR-214-3p-314	miR-214-3p-314	New	ACAGCAGGCACAGACAGGCAGT
223	miR-122-5p-1298	miR-122-5p-1298	New	TGGAGTGTGACAATGGTGTTTG
224	miR-99b-3p-543	miR-99b-3p-543	New	CAAGCTCGTGTCTGTGGGTCCGT
225	miR-136-3p-5100	miR-136-3p-5100	New	CATCATCGTCTCAAATGAGTCT
226	miR-320-3p-5	miR-320-3p-5	New	AAAAGCTGGGTTGAGAGGGCGA
227	miR-145-5p-234	miR-145-5p-234	New	GTCCAGTTTTCCCAGGAATCCCT
228	miR-181a-3p-3133	miR-181a-3p-3133	New	ACCATCGACCGTTGATTGTACC
229	miR-99a-3p-2459	miR-99a-3p-2459	New	CAAGCTCGCTTCTATGGGTCTGT
230	miR-21-5p-44	miR-21-5p-44	New	TAGCTTATCAGACTGATGTTGAC
231	miR-505-3p-3920	miR-505-3p-3920	New	GTCAACACTTGCTGGTTTCCTCT
232	miR-139-5p-5165	miR-139-5p-5165	New	TCTACAGTGCACGTGTCTCCAGT
233	miR-92a-5p-52622	miR-92a-5p-52622	New	AGGTTGGGATCGGTTGCAATGCTTT
234	miR-181c-5p-1684	miR-181c-5p-1684	New	AACATTCAACCTGTCGGTGAGTTT
235	miR-29a-3p-669	miR-29a-3p-669	New	TAGCACCATCTGAAATCGGTTA
236	miR-216a-5p-54378	miR-216a-5p-54378	New	TAATCTCAGCTGGCAACTGTGAG
237	miR-345-5p-26266	miR-345-5p-26266	New	GCTGACTCCTAGTCCAGTGCTT
238	miR-105-5p-32318	miR-105-5p-32318	New	AAATGCTCAGACTCCTGTGGTG
239	miR-210-5p-32608	miR-210-5p-32608	New	AGCCACTGCCCACCGCACACTG
240	miR-16-5p-29943	miR-16-5p-29943	New	TAGCAGCACGTAAATATTGGCAT
241	miR-181a-5p-39048	miR-181a-5p-39048	New	AACATTCAACGCTGTC
242	miR-23a-3p-217	miR-23a-3p-217	New	ATCACATTGCCAGGGATTTCCA
243	miR-148a-5p-12537	miR-148a-5p-12537	New	AAAGTTCTGAGACACTCCGACT
244	miR-21-3p-58304	miR-21-3p-58304	New	AACAGCAGTCGATGGGCTGTCT
245	miR-10a-5p-40349	miR-10a-5p-40349	New	TACCCTGTAGATCCGAATTTGTGA
246	miR-139-3p-9531	miR-139-3p-9531	New	GGAGACGCGGCCCTGTTGGAGT
247	miR-505-5p-1305	miR-505-5p-1305	New	GGGAGCCAGGAAGTATTGATGTT
248	miR-135a-3p-8771	miR-135a-3p-8771	New	ATGTAGGGATGGAAGCCATGAA
249	miR-23a-5p-7460	miR-23a-5p-7460	New	GGGGTTCCTGGGGATGGGATTT
250	miR-191-3p-33349	miR-191-3p-33349	New	GCTGCACTTGGATTTCGTTCC
251	miR-181a-5p-39722	miR-181a-5p-39722	New	AACATTCAACGCTGTCG
252	miR-24-5p-54188	miR-24-5p-54188	New	GTGCCTACTGAGCTGATATCA
253	PC-326-3p-33634	PC-326-3p-33634	New	GCCTCGTCTGTCTGTTGGGCT
254	miR-130b-5p-1805	miR-130b-5p-1805	New	ACTCTTTCCCTGTTGCACTACT
255	miR-769-5p-11763	miR-769-5p-11763	New	TGAGACCTCTGGGTTCTGAGCT
256	miR-214-5p-15474	miR-214-5p-15474	New	TGCCTGTCTACACTTGCTGTGC
257	miR-204-3p-7373	miR-204-3p-7373	New	GCTGGGAAGGCAAAGGGACGT
258	miR-497-5p-5546	miR-497-5p-5546	New	CAGCAGCACACTGTGGTTTGTA
259	miR-1307-5p-10307	miR-1307-5p-10307	New	TCGACCGGACCTCGACCGGCTC
260	miR-181b-3p-24826	miR-181b-3p-24826	New	GAACTGTGTAGACAAG
261	miR-34c-3p-39896	miR-34c-3p-39896	New	ATCACTAACCACACGGCCAGG
262	miR-181b-5p-34723	miR-181b-5p-34723	New	AACATTCATTGCTGTC
263	miR-30c-3p-5525	miR-30c-3p-5525	New	CTGGGAGAAGGCTGTTTACTCT
264	miR-29c-5p-34060	miR-29c-5p-34060	New	ACCGATTTCTCCTGGTGTTCAGA
265	miR-133a-3p-1466	miR-133a-3p-1466	New	TTGGTCCCCTTCAACCAGCTGT
266	miR-27a-3p-1818	miR-27a-3p-1818	New	TTCACAGTGGCTAAGTTCCG
267	miR-28-5p-30328	miR-28-5p-30328	New	AAGGAGCTCACAGTCTATTGAGT
268	miR-125a-3p-38755	miR-125a-3p-38755	New	ACAGGTGAGGTTCTTGGGAGCAT
269	miR-432-5p-807	miR-432-5p-807	New	TCTTGGAGTAGGTCATTGGGTG
270	miR-105-3p-20193	miR-105-3p-20193	New	CCACGGATGTTTGAGCATGTGT
271	miR-205-5p-304	miR-205-5p-304	New	TCCTTCATTCCACCGGAGTCTGT
272	miR-30a-5p-186	miR-30a-5p-186	New	TGTAAACATCCTCGACTGGAAGCT
273	miR-335-3p-18172	miR-335-3p-18172	New	TTTTTCATTATTGCTCCTGACC
274	miR-365-5p-11544	miR-365-5p-11544	New	AGGGACTTTTGGGGGCAGATGTG
275	miR-503-3p-26240	miR-503-3p-26240	New	GGGGTATTGTTTCTGCTGCCCGG
276	miR-424-5p-2477	miR-424-5p-2477	New	CAGCAGCAATTCATGTTTTGA
277	miR-363-5p-23718	miR-363-5p-23718	New	GGGTGGATCACGATGCAATTTT
278	miR-199b-5p-484	miR-199b-5p-484	New	CCCAGTGTTTAGACTATCTGTTC
279	miR-29b-3p-19778	miR-29b-3p-19778	New	TAGCACCATTTGAAATCAGTGTT
280	miR-142-5p-54139	miR-142-5p-54139	New	CATAAAGTAGAAAGCACTA
281	miR-221-5p-3246	miR-221-5p-3246	New	ACCTGGCATACAATGTAGATTT
282	miR-325-3p-52014	miR-325-3p-52014	New	TTTATTGAGCACCTCCTATCA
283	miR-339-5p-24465	miR-339-5p-24465	New	TCCCTGTCCTCCAGGAGCTCACT
284	miR-127-5p-12072	miR-127-5p-12072	New	GAAGCTCAGAGGGCTCTGATTC
285	miR-324-3p-38854	miR-324-3p-38854	New	CACTGCCCCAGGTGCTGCTGG
286	miR-101-3p-203	miR-101-3p-203	New	GTACAGTACTGTGATAACTGA
287	miR-125b-3p-8757	miR-125b-3p-8757	New	ACGGGTTAGGCTCTTGGGAG
288	miR-215-5p-37456	miR-215-5p-37456	New	ATGACCTATGAATTGACAGACA
289	miR-504-3p-35231	miR-504-3p-35231	New	AGGGAGCGCAGGGCAGGGTTTCT
290	miR-7i-5p-8	miR-7i-5p-8	New	TGAGGTAGTAGTTTGTGCTGTT
291	miR-92a-3p-56231	miR-92a-3p-56231	New	TATTGCACTTGTCCCGG
292	miR-92a-5p-27412	miR-92a-5p-27412	New	GGGTGGGGATTTGTTGCATTACT
293	miR-103-5p-33548	miR-103-5p-33548	New	AGCTTCTTTACAGTGCTGCCTTG
294	miR-183-5p-749	miR-183-5p-749	New	ATGGCACTGGTAGAATTCACTG
295	miR-455-5p-4494	miR-455-5p-4494	New	TATGTGCCTTTGGACTACATCG
296	miR-181c-3p-6759	miR-181c-3p-6759	New	ACCATCGACCGTTGAGTGGACC
297	miR-374b-3p-16579	miR-374b-3p-16579	New	CTTATCAGGTTGTATTATCATT
298	miR-124-3p-1392	miR-124-3p-1392	New	TAAGGCACGCGGTGAATGCCAA
299	miR-143-5p-4039	miR-143-5p-4039	New	GGTGCAGTGCTGCATCTCTGG
300	miR-339-3p-22035	miR-339-3p-22035	New	GAGCTCCTCGAGGCCAGAGCCC
301	miR-128-5p-55018	miR-128-5p-55018	New	GGGGGCCGAGGCACTGTCCGAGA
302	miR-27a-5p-18747	miR-27a-5p-18747	New	AGGGCTTAGCTGCTTGTGAGCA
303	miR-342-5p-4956	miR-342-5p-4956	New	AGGGTGCTATCTGTGACTGAGG
304	miR-1308-3p-49420	miR-1308-3p-49420	New	GCATTGTGGTTCAGTG
305	miR-155-5p-11894	miR-155-5p-11894	New	TTAATGCTAATTGTGATAGGGGT
306	miR-126-5p-1328	miR-126-5p-1328	New	CATTATTACTTTTGGTACGCG
307	miR-182-5p-1627	miR-182-5p-1627	New	TTTGGCAATGGTAGAACTCACACT
308	miR-874-3p-24775	miR-874-3p-24775	New	CTGCCCTGGCCCGAGGGACCGA
309	miR-429-3p-734	miR-429-3p-734	New	TAATACTGTCTGGTAATGCCGT
310	miR-2366-3p-29027	miR-2366-3p-29027	New	TGGGTCACAGAAGAGGGTCTGGT
311	miR-218-5p-53526	miR-218-5p-53526	New	TTGTGCTTGATCTAACCATGTG
312	miR-149-5p-11097	miR-149-5p-11097	New	TCTGGCTCCGTGTCTTCACTCCC
313	miR-451-5p-792	miR-451-5p-792	New	AAACCGTTACCATTACTGAGTTT
314	miR-219-3p-56939	miR-219-3p-56939	New	AGAGTTGAGTCTGGACGTCCCGTT
315	miR-182-3p-38717	miR-182-3p-38717	New	GTGGTTCTAGACTTGCCAACT
316	miR-2904-5p-20636	miR-2904-5p-20636	New	GCGGGAGCCTCGGTTG
317	miR-144-5p-13256	miR-144-5p-13256	New	GGATATCATCATATACTGTAAGT
318	miR-149-3p-13400	miR-149-3p-13400	New	GAGGGAGGGACGGGGGCTGTGC
319	miR-301b-3p-21966	miR-301b-3p-21966	New	CAGTGCAATGATATTGTCAAAGCAT
320	miR-370-5p-25384	miR-370-5p-25384	New	CAGGTCACGTCTCTGCAGTTACAC
321	miR-148b-3p-24917	miR-148b-3p-24917	New	TCAGTGCATCACAGAACTTTGTTT
322	miR-493-5p-3333	miR-493-5p-3333	New	TTGTACATGGTAGGCTTTCATT
323	miR-1306-3p-16142	miR-1306-3p-16142	New	ACGTTGGCTCTGGTGGTGATGTT
324	miR-671-5p-23875	miR-671-5p-23875	New	AGGAAGCCCTGGAGGGGCTGGAGG
325	miR-212-5p-17375	miR-212-5p-17375	New	ACCTTGGCTCTAGACTGCTTACTG
326	miR-187-3p-54578	miR-187-3p-54578	New	TCGTGTCTTGTGTTGCAGCCGG
327	miR-96-5p-13194	miR-96-5p-13194	New	TTTGGCACTAGCACATTTTTGCT
328	miR-31-5p-42472	miR-31-5p-42472	New	AGGCAAGATGCTGGCA
329	miR-17-3p-46722	miR-17-3p-46722	New	ACTGCAGTGAAGGCACTTGTAGAA
330	miR-370-3p-2334	miR-370-3p-2334	New	GCCTGCTGGGGTGGAACCTGGT
331	miR-1298-5p-26710	miR-1298-5p-26710	New	TTCATTCGGCTGTCCAGATGT
332	miR-212-3p-41300	miR-212-3p-41300	New	TAACAGTCTCCAGTCACGGCCA
333	miR-490-3p-8253	miR-490-3p-8253	New	CAACCTGGAGGACTCCATGCTGT
334	miR-551a-3p-4326	miR-551a-3p-4326	New	GCGACCCACTCTTGGTTTCCA
335	miR-421-3p-5678	miR-421-3p-5678	New	ATCAACAGACATTAATTGGGCGC
336	miR-2887-5p-29252	miR-2887-5p-29252	New	GGTCCGGTGCGGAGAG
337	miR-454-3p-9708	miR-454-3p-9708	New	TAGTGCAATATTGCTTATAGGGT
338	miR-30c-3p-9651	miR-30c-3p-9651	New	CTGGGAGAGGGTTGTTTACTCC
339	miR-2140-5p-46938	miR-2140-5p-46938	New	GTGGGCCCGGGTGGAGCCGCCGC
340	miR-2411-3p-35411	miR-2411-3p-35411	New	GCTGAACTGTCATACTCCCACAT
341	miR-384-3p-4651	miR-384-3p-4651	New	ATTCCTAGAAATTGTTCACAAT
342	miR-582-5p-57143	miR-582-5p-57143	New	TACAGTTGTTCAACCAGTTACT
343	miR-449a-5p-16490	miR-449a-5p-16490	New	TGGCAGTGTATTGTTAGCTGGT
344	miR-873-3p-49454	miR-873-3p-49454	New	GAGACTGATAAGTTCCCGGGA
345	miR-1983-3p-46851	miR-1983-3p-46851	New	CTCACCTGGAGCATGTTTTTT
346	miR-2320-3p-50422	miR-2320-3p-50422	New	CGATGATGGTCCCTGTGTTTG
347	miR-20b-5p-17250	miR-20b-5p-17250	New	CAAAGTGCTCACAGTGCAGGTAT
348	miR-7-3p-45112	miR-7-3p-45112	New	CAACAAGTCCCAGTCTGCCGCA
349	miR-7a-5p-430	miR-7a-5p-430	New	TGAGGTAGTAGGTTGTATAGTTTT
350	miR-126-3p-3530	miR-126-3p-3530	New	CGTACCGTGAGTAATAATGCG
351	miR-138-5p-826	miR-138-5p-826	New	AGCTGGTGTTGTGAATCAGGCCG
352	miR-7f-5p-692	miR-7f-5p-692	New	TGAGGTAGTAGATTGTATAGTTG
353	miR-431-3p-38023	miR-431-3p-38023	New	TGCAGGTCGTCTTGCAGGGCTTC
354	miR-488-5p-33542	miR-488-5p-33542	New	CCCAGATAATGGCACTCTCAAAC
355	miR-138-3p-3259	miR-138-3p-3259	New	GCTACTTCACAACACCAGGGT
356	miR-452-3p-48902	miR-452-3p-48902	New	TCAGTCTCAACTGCAAAGAAGT
357	miR-296-3p-176	miR-296-3p-176	New	AGGGTTGGGCGGAGGCTTTCCT
358	miR-452-5p-863	miR-452-5p-863	New	AACTGTTTGCAGAGGAAACTGAG
359	miR-551a-5p-37472	miR-551a-5p-37472	New	GAAATCCAGAGCGGGTGAGGCCT
360	miR-133b-3p-56920	miR-133b-3p-56920	New	TTTGGTCCCCTTCAACCAGCTGTTT
361	miR-135b-5p-2350	miR-135b-5p-2350	New	TATGGCTTTTCATTCCTATGTGA
362	miR-218-3p-20231	miR-218-3p-20231	New	ATGGTTCTGTCAAGCACCGCG
363	miR-187-5p-29087	miR-187-5p-29087	New	GCTACAACACGGGACTCGGGCG
364	miR-218-5p-18206	miR-218-5p-18206	New	GGTGGAACGATGGAAACGGAAC
365	PC-371-5p-22929	PC-371-5p-22929	New	ACTCAAACTGTGGGGGCACTTT
366	miR-7d-5p-35	miR-7d-5p-35	New	AGAGGTAGTAGGTTGCATAGTT
367	miR-34b-5p-14844	miR-34b-5p-14844	New	AGGCAGTGTAATTAGCTGATTGT
368	miR-2483-3p-8160	miR-2483-3p-8160	New	AAACATCTGGTTGGTTGAGAGA
369	miR-34b-3p-37237	miR-34b-3p-37237	New	AATCACTAATTCCACTGCCATC
370	miR-132-3p-16295	miR-132-3p-16295	New	TAACAGTCTACAGCCATGGTCG
371	miR-7d-3p-4142	miR-7d-3p-4142	New	CTATACGACCTGCTGCCTTTCT
372	miR-146a-5p-5923	miR-146a-5p-5923	New	TGAGAACTGAATTCCATGGGTT
373	miR-7a-3p-22829	miR-7a-3p-22829	New	CTATACAATCTACTGTCTTTCT
374	miR-429-5p-55061	miR-429-5p-55061	New	GTCTTACCAGGCACGGTTAGA
375	miR-2320-5p-8854	miR-2320-5p-8854	New	TGGCACAGGGTCCAGCTGTCGGCT
376	miR-132-5p-38352	miR-132-5p-38352	New	ACCGTGGCTTTCGATTGTTACT
377	miR-216b-5p-9660	miR-216b-5p-9660	New	AAATCTCTGCAGGCAAATGTGA
378	miR-491-5p-13995	miR-491-5p-13995	New	AGTGGGGAACCCTTCCATGAGGA
379	miR-144-3p-40226	miR-144-3p-40226	New	TACAGTATAGATGATGTACTA
380	miR-199a-3p-56318	miR-199a-3p-56318	New	ACAGTAGTCTGCACATTGGTTAGA
381	miR-301b-5p-25757	miR-301b-5p-25757	New	GCTCTGACGAGGTTGCACTACT
382	miR-431-5p-35690	miR-431-5p-35690	New	TGTCTTGCAGGCCGTCATGCA
383	miR-135b-3p-42132	miR-135b-3p-42132	New	ATGTAGGGCTAAAAGCCATGGGT
384	PC-7c-5p-34268	PC-7c-5p-34268	New	TAGTAGGTTGTATGGTT
385	PC-15a-5p-46278	PC-15a-5p-46278	New	TAGCAGCACATAATGGTTT
386	PC-7e-5p-58372	PC-7e-5p-58372	New	GAGGTAGGAGGTTGTATAG
387	PC-296-3p-9208	PC-296-3p-9208	New	AGGGTTGGGCGGAGGCTTT
388	PC-103-5p-40816	PC-103-5p-40816	New	AGCAGCATTGTACAGGG
389	PC-7g-5p-3653	PC-7g-5p-3653	New	GAGGTAGTAGTTTGTACAGT
390	PC-27b-3p-40686	PC-27b-3p-40686	New	GTGACTGGTTTCCGCTTTG
391	PC-103-3p-49493	PC-103-3p-49493	New	GCAGCATTGTACAGGGCTA
392	PC-7f-3p-54949	PC-7f-3p-54949	New	GAGGTAGTAGATTGTATACTT
393	PC-125b-5p-29588	PC-125b-5p-29588	New	ACAAGTCAGGCTCTTGGGA
394	PC-22-3p-57394	PC-22-3p-57394	New	AAGCTGCCAGTTGAAGAACTGC
395	PC-138-5p-9675	PC-138-5p-9675	New	AGCTGGTGTTGTGAATCAGGCCGA
396	PC-7b-5p-10	PC-7b-5p-10	New	TGAGGTAGTAGGTTGTGTGGTT
397	PC-345-3p-22893	PC-345-3p-22893	New	CCCTGAACTAGGGGTCTGGAGA
398	PN-200b-3p-110	PN-200b-3p-110	New	TAATACTGCCTGGTAATGATGAC
399	PN-1224-5p-34251	PN-1224-5p-34251	New	GTGAGGACTCGGGAGGTGGAGGGTA
400	PN-409-3p-335	PN-409-3p-335	New	GAATGTTGCTCGGTGAACCCCT
401	PN-329-5p-10165	PN-329-5p-10165	New	GAGGTTTTCTGGGTTTCTGTTTC
402	PN-377-3p-18696	PN-377-3p-18696	New	ATCACACAAAGGCAACTTTTGT
403	PN-2134-3p-3545	PN-2134-3p-3545	New	GTGGAACCTGGTGCTAAACCAT
404	PN-1-3p-13186	PN-1-3p-13186	New	TGGAATGTAAGGAAGTGTGTAT
405	PN-32-5p-39476	PN-32-5p-39476	New	TATTGCACATTACTAAGTTGCAA
406	PN-362-5p-2229	PN-362-5p-2229	New	AATCCTTGGAACCTAGGTGTGAGT
407	PN-93-5p-107	PN-93-5p-107	New	CAAAGTGCTGTTCGTGCAGGTAG
408	PN-1827-3p-10407	PN-1827-3p-10407	New	TGAGGCAGTAGATTGTATAGTTA
409	PN-485-5p-400	PN-485-5p-400	New	AGAGGCTGGCCGTGATGAATTCG
410	PN-320c-3p-11241	PN-320c-3p-11241	New	AAAAGCTGGGTTGAGAGGGTAA
411	PN-92b-3p-50709	PN-92b-3p-50709	New	TATTGCACTTGTCCCAGCCTGTA
412	PN-758-3p-29208	PN-758-3p-29208	New	TTTGTGACCTGGTCCACTAACT
413	PN-106b-3p-1913	PN-106b-3p-1913	New	CCGCACTGTGGGTACTTGCTGC
414	PN-33b-5p-55245	PN-33b-5p-55245	New	GTGCATTGCTGTTGCATTGC
415	PN-33b-5p-1238	PN-33b-5p-1238	New	GTGCATTGTAGTTGCATTGCA
416	PN-379-3p-17668	PN-379-3p-17668	New	TATGTAACACGGTCCACTAACT
417	PN-200a-5p-7019	PN-200a-5p-7019	New	CATCTTACCGGACAGTGCTGGA
418	PN-369-3p-33810	PN-369-3p-33810	New	AATAATACATGGTTGATCTTTA
419	PN-2138-5p-36627	PN-2138-5p-36627	New	GGAACGGGCTTGGCGGA
420	PN-376c-3p-2496	PN-376c-3p-2496	New	AACATAGAGGAAATTCCACGT
421	PN-320d-3p-2200	PN-320d-3p-2200	New	AAAAGCTGGGTTGAGAGGACGAT
422	PN-1247-3p-11661	PN-1247-3p-11661	New	CGGGAACGTCGAGACTGGAGC
423	PN-486-5p-52346	PN-486-5p-52346	New	TCCTGTACTGAGCTGCCCCGAGTT
424	PN-140-5p-18632	PN-140-5p-18632	New	GGTTACGTCATGCTGTTCTA
425	PN-509-5p-29637	PN-509-5p-29637	New	TACTGCAGAGAGTGGCAATCAT
426	PN-1937b-5p-17039	PN-1937b-5p-17039	New	ATATCCCGGACGAGCCCCCA
427	PN-487b-5p-28138	PN-487b-5p-28138	New	GTGGTTATCCCTGTCCTGTTCG
428	PN-409-3p-5527	PN-409-3p-5527	New	GAATGTTGCTCGGTGAACCCCTA
429	PN-668-5p-28543	PN-668-5p-28543	New	GTAAGTGCGTCTCGGGTGAGCAT
430	PN-376b-3p-13138	PN-376b-3p-13138	New	ATCATAGAGGAAAATCCATGT
431	PN-3596-5p-30871	PN-3596-5p-30871	New	GGAGGCAGTAGGTTGTATAGTT
432	PN-496-3p-58900	PN-496-3p-58900	New	TGAGTATTACATGGCCAATCTC
433	PN-33-3p-4671	PN-33-3p-4671	New	CAGTGTTTCCACAGTGCATCA
434	PN-378-5p-25042	PN-378-5p-25042	New	ACTGGACTTGGAGTCAGAAGGAT
435	PN-543-5p-14352	PN-543-5p-14352	New	AAGTTGCCCGTGTCTTTTTCG
436	PN-532-5p-23788	PN-532-5p-23788	New	CATGCCTTGAGTGTAGGACAGT
437	PN-494-3p-3917	PN-494-3p-3917	New	TGAAACATACACGGGAAACCTCT
438	PN-205-5p-5764	PN-205-5p-5764	New	TCCTTCATTCCACCGGAGTCTGTT
439	PN-380-5p-1636	PN-380-5p-1636	New	ATGGTTGACCATAGGACATGCG
440	PN-103-3p-30235	PN-103-3p-30235	New	AGCAGCATTGTACAGGGCTATGAG
441	PN-301-5p-2668	PN-301-5p-2668	New	GCTCTGACTTTATTGCACTACT
442	PN-758-5p-11774	PN-758-5p-11774	New	TGGTTGACCAGAGAGCACACG
443	PN-411-5p-771	PN-411-5p-771	New	TAGTAGACCGTATAGCGTACG
444	PN-26b-5p-197	PN-26b-5p-197	New	TTCAAGTAATTCAGGATAGGTT
445	PN-599-5p-187	PN-599-5p-187	New	TTTGATAAGCTGACATGGGACA
446	PN-329-5p-11345	PN-329-5p-11345	New	GAGGTTTTCTGGGTCTCTGTTTC
447	PN-185-5p-50418	PN-185-5p-50418	New	CTGGAGAGAAAGGCAGTTCCTGA
448	PN-541-5p-890	PN-541-5p-890	New	AAAGGATTCTGCTGTCGGTCCCACT
449	PN-484-5p-2677	PN-484-5p-2677	New	TCAGGCTCAGTCCCCTCCCGAT
450	PN-3168-5p-14157	PN-3168-5p-14157	New	GAGTTCTACAGTCCGAC
451	PN-330-3p-2129	PN-330-3p-2129	New	GCAAAGCACACGGCCTGCAGAGAGGT
452	PN-25-5p-584	PN-25-5p-584	New	AGGCGGAGACTTGGGCAATTGCT
453	PN-193b-3p-948	PN-193b-3p-948	New	AACTGGCCCACAAAGTCCCGCT
454	PN-329a-3p-32943	PN-329a-3p-32943	New	AACACACCTGGTTAACCTTTT
455	PN-7-3p-8724	PN-7-3p-8724	New	CAACAAATCACAGTCTGCCATA
456	PN-500-5p-8209	PN-500-5p-8209	New	TAATCCTTGCTACCTGGGTGAGA
457	PN-598-3p-50617	PN-598-3p-50617	New	TACGTCATCGTCGTCATCGTTAT
458	PN-200a-3p-145	PN-200a-3p-145	New	TAACACTGTCTGGTAACGATGTT
459	PN-188-5p-10334	PN-188-5p-10334	New	CATCCCTTGCATGGTGGAGGGTT
460	PN-412-5p-4020	PN-412-5p-4020	New	TGGTCGACCAGTTGGAAAGTAAT
461	PN-200b-5p-2366	PN-200b-5p-2366	New	CATCTTACTGGGCAGCATTGGA
462	PN-500-3p-3905	PN-500-3p-3905	New	ATGCACCTGGGCAAGGATTCTGA
463	PN-140-5p-5323	PN-140-5p-5323	New	CAGTGGTTTTACCCTATGGTAG
464	PN-1224-5p-3082	PN-1224-5p-3082	New	GTGAGGACTCGGGAGGTGGAG
465	PN-379-5p-1421	PN-379-5p-1421	New	TGGTAGACTGTGGAACGTAGG
466	PN-539-3p-9544	PN-539-3p-9544	New	ATCATACAAGGACAATTTCTTT
467	PN-1274b-5p-339	PN-1274b-5p-339	New	AGGTCCCTGTTCGGGCGCCA
468	PN-330-3p-177	PN-330-3p-177	New	GCAAAGCACACGGCCTGCAGAGA
469	PN-1826-3p-701	PN-1826-3p-701	New	CCTGTCTGAGCGTCGCT
470	PN-320b-3p-5073	PN-320b-3p-5073	New	AAAAGCTGGGTTGAGAGGGCAA
471	PN-140-3p-18	PN-140-3p-18	New	ACCACAGGGTAGAACCACGGAC
472	PN-655-3p-2273	PN-655-3p-2273	New	ATAATACATGGTTAACCTCTTT
473	PN-7e-5p-4024	PN-7e-5p-4024	New	TGAGGTAGTAGATTGAATAGTT
474	PN-7a-5p-541	PN-7a-5p-541	New	GTGAGGTAGTAGGTTGTATAGTT
475	PN-1959-5p-58783	PN-1959-5p-58783	New	GGGGATGTAGCTCAGTGGAG
476	PN-429-3p-16007	PN-429-3p-16007	New	TAATACTGTCTGGTAATGCCGTAA
477	PN-551b-5p-5893	PN-551b-5p-5893	New	GAAATCAAGCGTGGGTGAGACCT
478	PN-7-5p-18300	PN-7-5p-18300	New	TGGAAGACTAGTGATTTTGTTGTTT
479	PN-380-3p-267	PN-380-3p-267	New	TATGTAATATGGTCCACGTCT
480	PN-301a-3p-20657	PN-301a-3p-20657	New	CAGTGCAATAGTATTGTCAAAGCAT
481	PN-299-5p-13746	PN-299-5p-13746	New	TGGTTTACCGTCCCACATACAT
482	PN-1197-3p-3514	PN-1197-3p-3514	New	TAGGACACATGGTCTACTTCT
483	PN-543-3p-264	PN-543-3p-264	New	AAACATTCGCGGTGCACTTCTT
484	PN-382-5p-139	PN-382-5p-139	New	GAAGTTGTTCGTGGTGGATTCG
485	PN-1357-5p-50913	PN-1357-5p-50913	New	AGATTATGAGATCTGAGGGCT
486	PN-25-3p-43	PN-25-3p-43	New	CATTGCACTTGTCTCGGTCTGA
487	PN-539-5p-31092	PN-539-5p-31092	New	GGAGAAATTATCCTTGGTGTGT
488	PN-485-3p-375	PN-485-3p-375	New	GTCATACACGGCTCTCCTCTCT
489	PN-495-3p-530	PN-495-3p-530	New	AAACAAACATGGTGCACTTCTT
490	PN-195-5p-30300	PN-195-5p-30300	New	TAGCAGCACAGAAATATTGGCAT
491	PN-1274b-5p-24235	PN-1274b-5p-24235	New	AGGTCCCTGTTCGGGCACCA
492	PN-590-3p-56007	PN-590-3p-56007	New	TAATTTTATGTATAAGCTAGT
493	PN-199c-3p-271	PN-199c-3p-271	New	ACAGTAGTCTGCACATTGGCT
494	PN-541-3p-44064	PN-541-3p-44064	New	TGGTGGGCACAGAATCCGGCCTTT
495	PN-203-3p-308	PN-203-3p-308	New	GTGAAATGTTTAGGACCACTAG
496	PN-15a-5p-24695	PN-15a-5p-24695	New	TAGCAGCACATAATGGTTTGTGA
497	PN-501-3p-39962	PN-501-3p-39962	New	ATGCACCTGGGCAAGGATT
498	PN-25-3p-13660	PN-25-3p-13660	New	CATTGCACTTGTCTCGG
499	PN-1193-5p-10059	PN-1193-5p-10059	New	GATGGTAGACCGGTGACGTGCA
500	PN-92a-3p-3446	PN-92a-3p-3446	New	TATTGCACTTGTCCCGGCCTGAA
501	PN-875-5p-9827	PN-875-5p-9827	New	TATACCTCAGTTTTATCAGGTG
502	PN-362-3p-16716	PN-362-3p-16716	New	AACACACCTATTCAAGGATTCA
503	PN-660-5p-1115	PN-660-5p-1115	New	TACCCATTGCATATCGGAGTTG
504	PN-720-5p-9742	PN-720-5p-9742	New	TCTCGCTGGGGCCTCCA
505	PN-652-3p-1849	PN-652-3p-1849	New	AATGGCGCCACTAGGGTTGTGT
506	PN-369-5p-3770	PN-369-5p-3770	New	AGATCGACCGTGTTATATTCG
507	PN-200c-3p-193	PN-200c-3p-193	New	TAATACTGCCGGGTAATGATGGA
508	PN-151-5p-5539	PN-151-5p-5539	New	TCGAGGAGCTCACAGTCTAGTA
509	PN-411-3p-3887	PN-411-3p-3887	New	TATGTAACACGGTCCACTAAC
510	PN-1261-5p-12486	PN-1261-5p-12486	New	TGGATAAGGCATTGGCTT
511	PN-181c-5p-27101	PN-181c-5p-27101	New	AACATTCATTACTGTCGGTGGGGT
512	PN-875-3p-15533	PN-875-3p-15533	New	CCTGGGAATACTGAGGTTGTGT
513	PN-429-3p-6578	PN-429-3p-6578	New	TAATACTGTCTGGTAATGCCGTT
514	PN-193b-5p-4411	PN-193b-5p-4411	New	CGGGGTTTTGAGGGCGAGATGA
515	PN-375-3p-3473	PN-375-3p-3473	New	TTTGTTCGTTCGGCTCGCGTGA
516	PN-2478-3p-31772	PN-2478-3p-31772	New	GTATCCCACTCCTGACACCA
517	PN-299-3p-365	PN-299-3p-365	New	TATGTGGGACGGTAAACCGCTT
518	PN-487b-3p-443	PN-487b-3p-443	New	AATCGTACAGGGTCATCCACTT
519	PN-376d-3p-9586	PN-376d-3p-9586	New	ATCATAGAGGAAAATCCACAT
520	PN-323b-5p-58192	PN-323b-5p-58192	New	AGGTTGTCCGTGGTGAGTTCGCA
521	PN-1247-5p-2591	PN-1247-5p-2591	New	ACCCGTCCCGTGCGTCCCCGGA
522	PN-181b-5p-4329	PN-181b-5p-4329	New	AACATTCATTGTTGTCGGTGGGTTTA
523	PN-494-5p-15099	PN-494-5p-15099	New	AGGTTGTCCGTGTTGTCTTCTC
524	PN-100-5p-58610	PN-100-5p-58610	New	AACCCGTAGATCCGAACTTGTGGA
525	PN-1385-3p-36413	PN-1385-3p-36413	New	GGGAGCCCGGCGGGCG
526	PN-377-5p-6676	PN-377-5p-6676	New	AGAGGTTGCCCTTGGTGAATTC
527	PN-1842-5p-9566	PN-1842-5p-9566	New	TTGGCTCTGCGAGGTCGGCTCA
528	PN-410-3p-4677	PN-410-3p-4677	New	AATATAACACAGATGGCCTGT
529	PN-323-5p-6736	PN-323-5p-6736	New	AGGTGGTCCGTGGCGCGTTCG
530	PN-141-3p-21462	PN-141-3p-21462	New	TAACACTGTCTGGTAAAGATGT
531	PN-1271-5p-24855	PN-1271-5p-24855	New	CTTGGCACCTAGTAAGCACTC
532	PN-382-3p-1007	PN-382-3p-1007	New	AATCATTCACGGACAACACTTT
533	PN-409-5p-873	PN-409-5p-873	New	AGGTTACCCGAGCAACTTTGCAT
534	PN-381-5p-15017	PN-381-5p-15017	New	AGCGAGGTTGCCCTTTGTATATT
535	PN-106b-5p-439	PN-106b-5p-439	New	TAAAGTGCTGACAGTGCAGATA
536	PN-381-3p-1991	PN-381-3p-1991	New	TATACAAGGACAAGCTCTCTGT
537	PN-300-3p-13997	PN-300-3p-13997	New	TATACAAGGACAAGCTCTCT
538	PN-200b-3p-161	PN-200b-3p-161	New	TAATACTGCCTGGTAATGATGA
539	PN-320c-3p-599	PN-320c-3p-599	New	AAAAGCTGGGTTGAGAGGGCAT
540	PN-656-3p-7207	PN-656-3p-7207	New	AATATTATACAGTCAACCTCT
541	PN-1261-5p-3406	PN-1261-5p-3406	New	ATGGATAAGGCATTGGCTT
542	PN-329a-3p-1371	PN-329a-3p-1371	New	AACACACCTGGTTAACCTCTTT
543	PN-656-5p-29663	PN-656-5p-29663	New	AGGTTGCCTGTGAGGTGTTCA
544	PN-1842-3p-46163	PN-1842-3p-46163	New	AGCAGGCCTGTCAGGGCGTTG
545	PN-376c-5p-43489	PN-376c-5p-43489	New	GTGGATATTCCTTCTATGTTT
546	PN-138b-3p-30491	PN-138b-3p-30491	New	GCTATTTCACGACACCAGGGT
547	PN-410-5p-17791	PN-410-5p-17791	New	AGGCTGTCTGTGATGAGTTCG
548	PN-323b-3p-1142	PN-323b-3p-1142	New	CCCAATACACGGTCGATCTCT
549	PN-551b-3p-28603	PN-551b-3p-28603	New	GCGACCCATACTTGGTTTCAGT
550	PN-1274a-5p-54245	PN-1274a-5p-54245	New	GTCCCTGTTCAGGCGCCA
551	PN-590-5p-31984	PN-590-5p-31984	New	GAGCTTATTCATAAAAGTACAG
552	PN-93-3p-1604	PN-93-3p-1604	New	ACTGCTGAGCTAGCACTTCCCGA
553	PN-223-3p-48223	PN-223-3p-48223	New	GTCAGTTTGTCAAATACCCCA
554	PN-383-5p-1411	PN-383-5p-1411	New	AGATCAGAAGGTGATTGTGGCT
555	PC-3p-32678	PC-3p-32678	New	CGTCGCGCGTCGGGAC
556	PC-5p-47542	PC-5p-47542	New	GCAGTAAGTCGGAGTTC
557	PC-5p-46964	PC-5p-46964	New	CCCGGGGTGTGGGGAGGG
558	PC-3p-34812	PC-3p-34812	New	TACAGATTGGGAAGGA
559	PC-3p-40586	PC-3p-40586	New	GATGATTGTTGGACACC
560	PC-3p-19163	PC-3p-19163	New	GTCCCTCGCGGGGGCGCGCCGGGTT
561	PC-3p-39857	PC-3p-39857	New	CTCCCGGGTTTCGGCACCA
562	PC-5p-35585	PC-5p-35585	New	TATAGATCAAGTTGGGA
563	PC-5p-57993	PC-5p-57993	New	CAGGGATCAGATCGGA
564	PC-5p-48980	PC-5p-48980	New	GAGGCGCCGCCGCCACCC
565	PC-3p-40847	PC-3p-40847	New	GGGGATTGTAGCAGAGGCA
566	PC-3p-38954	PC-3p-38954	New	TACTAGTTGGATTCCT
567	PC-3p-19139	PC-3p-19139	New	ATATAGCAAAGTGACC
568	PC-5p-33511	PC-5p-33511	New	TATAGATCAGAGGTTCC
569	PC-3p-174	PC-3p-174	New	ATGCGGAACCTGCGGATACGG
570	PC-5p-43899	PC-5p-43899	New	GAGTAAGGGCAGGGAC
571	PC-3p-57569	PC-3p-57569	New	TGTGACTGTGGCGTACGCCGGCAT
572	PC-3p-32533	PC-3p-32533	New	CAGGGAGAAGTCGGATGGGG
573	PC-5p-58510	PC-5p-58510	New	CACTTGGGTCCGAGGGC
574	PC-3p-54511	PC-3p-54511	New	CTGAGATTGTAGGAGGAGA
575	PC-3p-15885	PC-3p-15885	New	AACCTTGCTGGAGATCTTGGA
576	PC-3p-46977	PC-3p-46977	New	GCCTCAGGTCGTTGGGT
577	PC-5p-39068	PC-5p-39068	New	CATTGGGGCTGAGGTTGGT
578	PC-5p-32379	PC-5p-32379	New	CATAGGGCCAAGGAGGGT
579	PC-5p-46978	PC-5p-46978	New	CGGCATATGTAGGTTC
580	PC-5p-41806	PC-5p-41806	New	TATTAATGACGGCCAT
581	PC-3p-49234	PC-3p-49234	New	GTTAAGGATCGGGCGT
582	PC-5p-42342	PC-5p-42342	New	GCTACAACACGGGACTCGGGCGT
583	PC-3p-56416	PC-3p-56416	New	AGTTTTGATCGTGAAGGGA
584	PC-5p-28606	PC-5p-28606	New	CACACTGCCGGCCTCTGAG
585	PC-5p-47796	PC-5p-47796	New	GCCCCGTCGTCCTCTCC
586	PC-5p-46602	PC-5p-46602	New	GAGGTGGTGAGCGAGCAT
587	PC-3p-5588	PC-3p-5588	New	CAGAGTTCTACAGACGATC
588	PC-3p-28844	PC-3p-28844	New	GGTTAAGGATCGGGTGT
589	PC-3p-49285	PC-3p-49285	New	GTGGAAAGATGGACGGATG
590	PC-3p-53455	PC-3p-53455	New	CACAGCTCGGATCTCA
591	PC-5p-28165	PC-5p-28165	New	CATGGTCCCTAGTCGGA
592	PC-5p-44178	PC-5p-44178	New	TATTGAGTTGGATGAGC
593	PC-5p-58824	PC-5p-58824	New	TAGTAGATCAAAGGAC
594	PC-3p-56435	PC-3p-56435	New	CATGGATACGAGTCGGA
595	PC-3p-51876	PC-3p-51876	New	GTTGAGTCGGATGAGT
596	PC-3p-30694	PC-3p-30694	New	CATGAGGACGGGGGTT
597	PC-3p-35409	PC-3p-35409	New	TAGAGGTCCAGTCGGA
598	PC-5p-24896	PC-5p-24896	New	ATTAAGGGGTAGAAGCGGA
599	PC-5p-43364	PC-5p-43364	New	AATTTAGAGTCGGGGAGA
600	PC-5p-36531	PC-5p-36531	New	CAGAGAGGGAGGACGAGG
601	PC-5p-38663	PC-5p-38663	New	TAGGGGTCGGATCAGA
602	PC-5p-51164	PC-5p-51164	New	CATAGTTCCCAGTCGGA
603	PC-5p-49827	PC-5p-49827	New	AGAGCTGACTGATGGG
604	PC-5p-37380	PC-5p-37380	New	ATAAAGTCGGAAGAAA
605	PC-5p-6028	PC-5p-6028	New	CAGTAGGTCGGGGATC
606	PC-3p-30961	PC-3p-30961	New	GCGGCCGAGGTGGGAT
607	PC-3p-36665	PC-3p-36665	New	TATAGCTCGGATTAGA
608	PC-3p-58149	PC-3p-58149	New	CAGTAGACAGACTTCACACAACT
609	PC-5p-53739	PC-5p-53739	New	TCAGTGAGTCGGGGATC
610	PC-5p-45735	PC-5p-45735	New	AGCAGAGTTGCGCAGC
611	PC-5p-24478	PC-5p-24478	New	TAGGGGTCAAGTCGGA
612	PC-3p-26672	PC-3p-26672	New	AAACGATGATGGAAGGTGCTGAGGA
613	PC-3p-58754	PC-3p-58754	New	TATAGTAGGACCTTGT
614	PC-3p-53154	PC-3p-53154	New	GGCCTTGATCGGTGGGT
615	PC-5p-9764	PC-5p-9764	New	GGCTCTGGCGCAATGGA
616	PC-5p-41788	PC-5p-41788	New	TATGTTGTTGGATTCA
617	PC-5p-34181	PC-5p-34181	New	TAGGGGTCGGATCGGA
618	PC-5p-11488	PC-5p-11488	New	CACAACTCTGGGAAGTACCATTT
619	PC-5p-26373	PC-5p-26373	New	AGGTGCGGCCACTTGTT
620	PC-5p-48616	PC-5p-48616	New	GATTGGTCGGTGGGGA
621	PC-5p-24688	PC-5p-24688	New	CAGTGTGTCGGGGATC
622	PC-5p-53415	PC-5p-53415	New	CATTTAGGTGGTGGGT
623	PC-5p-51130	PC-5p-51130	New	GGGATTGAATCTGAAC
624	PC-3p-49488	PC-3p-49488	New	CTAGTATCGGTGAGGA
625	PC-3p-41956	PC-3p-41956	New	CGTATAGATTGAAAGGGA
626	PC-3p-51289	PC-3p-51289	New	GCCGGCGGCCGAGGTGG
627	PC-3p-40135	PC-3p-40135	New	GGTTAAGGATCGGCGT
628	PC-3p-8280	PC-3p-8280	New	AACTACTCGGCGTTGCT
629	PC-3p-2582	PC-3p-2582	New	CAGTGAGTCGGGGATC
630	PC-3p-12333	PC-3p-12333	New	GTCGGTCCTCGCGCGTGGCTC
631	PC-3p-48419	PC-3p-48419	New	TATAGTGAGTCGGAGGATA
632	PC-5p-38629	PC-5p-38629	New	CATAGAGTTGGAATCA
633	PC-3p-49615	PC-3p-49615	New	TAATTGTCGGGTGAGA
634	PC-5p-6438	PC-5p-6438	New	GTAGCAGTAAGTCGGA
635	PC-5p-55329	PC-5p-55329	New	TAAGTGGGTCGGGGATC
636	PC-5p-55358	PC-5p-55358	New	AACGAATCGGACTAGGA
637	PC-3p-41121	PC-3p-41121	New	CAGTAGGTCGGAAGAAC
638	PC-5p-57824	PC-5p-57824	New	CAAGGGGTCGAATCGGA
639	PC-5p-48686	PC-5p-48686	New	CAAGACCAGGGATGGA
640	PC-3p-48110	PC-3p-48110	New	CAGAGATCAGAGGGGAGA
641	PC-3p-26099	PC-3p-26099	New	GGTGTAGGTCGGTGGC
642	PC-5p-53953	PC-5p-53953	New	CATGGGAGGAGGTGAGC
643	PC-3p-37654	PC-3p-37654	New	CAGGGCAGAGAACAGGGC
644	PC-3p-49776	PC-3p-49776	New	CACTGCAGTCGGATTCT
645	PC-3p-53970	PC-3p-53970	New	AGTGGGATTGTTGGGT
646	PC-3p-33106	PC-3p-33106	New	CATAGGGCCAAGGAGGGTC
647	PC-5p-44827	PC-5p-44827	New	TAGTGGTCGAATCGGA
648	PC-3p-58735	PC-3p-58735	New	GTGCAGGAGGATTCCC
649	PC-5p-58593	PC-5p-58593	New	TAATGGATCCTAGTCGGA
650	PC-3p-18428	PC-3p-18428	New	GTTAGATTTAGAGAGTCCGGTA
651	PC-5p-32513	PC-5p-32513	New	AGGGTCCCCGGTAGCTCA
652	PC-5p-54435	PC-5p-54435	New	CAAGGGGAGTGGGGGT
653	PC-3p-40640	PC-3p-40640	New	AACAGCAGTTGAACATTG
654	PC-5p-48202	PC-5p-48202	New	GCAAAGATCAAAGGAC
655	PC-3p-56768	PC-3p-56768	New	TAGTATAGTCGGAAGCCA
656	PC-5p-55150	PC-5p-55150	New	TATTAAGTGAAGTCGGAA
657	PC-3p-25529	PC-3p-25529	New	AGGGCCACGGTGCGGGTCGGG
658	PC-3p-33750	PC-3p-33750	New	CACGGCAGCACCAGATC
659	PC-5p-41213	PC-5p-41213	New	CAGTGTCGACCGGATGTCC
660	PC-5p-45980	PC-5p-45980	New	GCAATGCAGGATCGGA
661	PC-3p-40159	PC-3p-40159	New	GGCCGGGGGACGGACTGGGA
662	PC-5p-52592	PC-5p-52592	New	GCAGTAAGTCGGAGTAC
663	PC-5p-42602	PC-5p-42602	New	TGGGAAAGTTGGACAGC
664	PC-5p-42817	PC-5p-42817	New	GCGGCATATGTAGGTTC
665	PC-5p-41107	PC-5p-41107	New	GAACGCGGCCTGAGTGGT
666	PC-3p-53437	PC-3p-53437	New	GCTGGGAGGAGGAAGACA
667	PC-3p-36835	PC-3p-36835	New	GAGCAGGGCAGGGACC
668	PC-3p-40920	PC-3p-40920	New	TATGATGGAGGATGATA
669	PC-3p-43512	PC-3p-43512	New	AGTGAAGGCTTATATATCTTGT
670	PC-5p-52539	PC-5p-52539	New	GGCGCGCGGTCGCCCGGGG
671	PC-3p-58746	PC-3p-58746	New	CAAGCCACTGCAGTCGG
672	PC-5p-9054	PC-5p-9054	New	AGGGAACCTGGAAAAGCTGAAG
673	PC-5p-51903	PC-5p-51903	New	CATGATTCCCAGTCGGA
674	PC-3p-55239	PC-3p-55239	New	CAAATAAAGATCGGGAGGA
675	PC-3p-35429	PC-3p-35429	New	GTCTTTCGGAGTCGGGC
676	PC-3p-56517	PC-3p-56517	New	ACCTGAAGTCGGACGGC
677	PC-3p-29999	PC-3p-29999	New	GCAACGTCGGATCGTTA
678	PC-3p-48957	PC-3p-48957	New	CAGTTAGGTCGGGAGGGA
679	PC-3p-51982	PC-3p-51982	New	CACTGTAGCTCACGGCA
680	PC-3p-50740	PC-3p-50740	New	TAGAGATCGAATCGGA
681	PC-3p-34178	PC-3p-34178	New	GTACAGCAAAGTGATC
682	PC-5p-2320	PC-5p-2320	New	ATGTCCGCGGGTTCCCTATCC
683	PC-5p-33325	PC-5p-33325	New	TAGGGGTCGATTCGGA
684	PC-5p-10248	PC-5p-10248	New	GGTGTAGGTCGGCGGC
685	PC-3p-35116	PC-3p-35116	New	GTTTTGTCCGGATGTAT
686	PC-5p-17308	PC-5p-17308	New	TAGGGGTCGAGTCGGA
687	PC-3p-49387	PC-3p-49387	New	CAACTCGGATCTGGCGT
688	PC-3p-7694	PC-3p-7694	New	CGATGATGGTCCCTGTGTTTGT
689	PC-3p-29296	PC-3p-29296	New	GCAAGGTCAGGGATGGA
690	PC-5p-44440	PC-5p-44440	New	GCGGGAGCGGCCGGGGCC
691	PC-3p-57648	PC-3p-57648	New	CATATAGTTGGAATCA
692	PC-5p-48483	PC-5p-48483	New	CGTGGATTGGAAGAGT
693	PC-3p-37277	PC-3p-37277	New	TATATAGTAGGACCTCA
694	PC-3p-34905	PC-3p-34905	New	TCTGTGAACTAGAAACCTCTGG
695	PC-5p-58250	PC-5p-58250	New	ACCAGGATGACCGAGTGGT
696	PC-3p-7119	PC-3p-7119	New	CACGGCAATACCAGATC
697	PC-3p-58626	PC-3p-58626	New	GAGGATGGTAGAACAGGAAGATGGA
698	PC-3p-27055	PC-3p-27055	New	AGGGGCGGCGCGGGGCGGG
699	PC-5p-43067	PC-5p-43067	New	ATACAGCAAAGTGATC
700	PC-5p-55708	PC-5p-55708	New	TAGGCATCGAATCGGA
701	PC-5p-44729	PC-5p-44729	New	GGAGGGTCGGAGGAGA
702	PC-3p-58208	PC-3p-58208	New	GGATGGTCGTTAGGAGGAGA
703	PC-3p-45597	PC-3p-45597	New	ACCCTGCATTCAATCA
704	PC-5p-49190	PC-5p-49190	New	GGCAGATCAGAGGGGTAA
705	PC-5p-27556	PC-5p-27556	New	TATCCAGGCAGGTGCTGTTCTCT
706	PC-5p-45059	PC-5p-45059	New	TAGGTGTCGAATCGGA
707	PC-5p-56327	PC-5p-56327	New	ATAAAGTCGGAAGAGA
708	PC-5p-36274	PC-5p-36274	New	ATGGATCCTAGTCGGA
709	PC-5p-31989	PC-5p-31989	New	TAGGGATCGAATGGGA
710	PC-5p-8848	PC-5p-8848	New	AACCTGGTTCTAAACCAT
711	PC-5p-53374	PC-5p-53374	New	GTGGATTGAGGGCGGAATG
712	PC-5p-41031	PC-5p-41031	New	GCTGGATTGTAGGGTGGAGGAGAA
713	PC-5p-58697	PC-5p-58697	New	GCAGATTAAGGATTCA
714	PC-5p-49283	PC-5p-49283	New	CAGAGCAGGAGGAAGGGA
715	PC-5p-33677	PC-5p-33677	New	CACAGGTAGGAGGGGT
716	PC-3p-46523	PC-3p-46523	New	CATGAGGAGGTCGGGGTCA
717	PC-3p-31237	PC-3p-31237	New	TATACAGTAGGACTTCA
718	PC-5p-56505	PC-5p-56505	New	GGATGATCAGAGGAAGTCA
719	PC-5p-52238	PC-5p-52238	New	GTCAGTGAGTCGGGGATC
720	PC-3p-33990	PC-3p-33990	New	GGAGGATCAAGGACACA
721	PC-3p-42894	PC-3p-42894	New	CACAGCAATACCAGACC
722	PC-3p-45009	PC-3p-45009	New	GGACTTCCCGTGTGGCT
723	PC-5p-7882	PC-5p-7882	New	AGACGGATGACCTTGCTGTTT
724	PC-5p-44199	PC-5p-44199	New	GTTAAGGATCGGGTGT
725	PC-3p-41498	PC-3p-41498	New	CAATTGATGAGGAGGAAGAGGACATT
726	PC-5p-51030	PC-5p-51030	New	CTAGGGGTCAAGTCGGA
727	PC-3p-44897	PC-3p-44897	New	TCCTCTTTTGTATAGTGG
728	PC-3p-39976	PC-3p-39976	New	TCAGCAATTCTTGGTTCTCATTT
729	PC-5p-33921	PC-5p-33921	New	TAGGGGTTGAGTCGGA
730	PC-5p-39118	PC-5p-39118	New	CACAGTTCCTAGTCGGA
731	PC-5p-32141	PC-5p-32141	New	GTTGCGGGGCACGTAGCGTGTG
732	PC-5p-16513	PC-5p-16513	New	GCGCGCGGTCGCCCGGGGA
733	PC-3p-49747	PC-3p-49747	New	CAAGGACTGACTGTACAC
734	PC-3p-56303	PC-3p-56303	New	CATAGGGCCAGGGAGGGT
735	PC-3p-56283	PC-3p-56283	New	CGACTAGGAACGATGA
736	PC-3p-28725	PC-3p-28725	New	AACCAGACTCTGAGAGCAGGACT
737	PC-5p-58681	PC-5p-58681	New	CAGCAAAGCAGCAGGGCC
738	PC-3p-44175	PC-3p-44175	New	GCCTTGATCGGTGGGT
739	PC-5p-38477	PC-5p-38477	New	TATAGAGCAGGACTTCA
740	PC-5p-57957	PC-5p-57957	New	GAGCAGGGGCAGGGACC
741	PC-3p-8038	PC-3p-8038	New	GTGGTTAAGGCTTTGGATTT
742	PC-3p-43104	PC-3p-43104	New	CATCATTCCTAGTCGGA
