# Supplementary material for: MicroRNAome and Expression Profile of Developing Tooth Germ in Miniature Pigs
Source: PLoS One. 2012 Dec 18;7(12):e52256. doi: 10.1371/journal.pone.0052256 (PMC3525553; doi:10.1371/journal.pone.0052256)
Supplement: Table S10 — Primer sequences for real-time PCR. (XLS) [file pone.0052256.s014.xls]

## Sheet: Primer Info
Table 10 Primer sequences for real-time PCR
No.	miRNA Name	Primer	Primer Sequence
1	PC-5p-58250	SeqTence (5' to 3')	ACCAGGATGACCGAGTGGT
		RT primer	GTCGTATCCAGTGCAGGGTCCGAGGTATTCGCACTGGATACGACACCACT
		FW Primer	CTGCGACCAGGATGACCGA
		RV Primer	CAGTGCAGGGTCCGAGGTATT
2	PC-7b-5p-10	SeqTence (5' to 3')	TGAGGTAGTAGGTTGTGTGGTT
		RT primer	GTCGTATCCAGTGCAGGGTCCGAGGTATTCGCACTGGATACGACAACCAC
		FW Primer	CCGCGGTGAGGTAGTAGGTTG
		RV Primer	CAGTGCAGGGTCCGAGGTATT
3	PC-103-3p-49493	SeqTence (5' to 3')	GCAGCATTGTACAGGGCTA
		RT primer	GTCGTATCCAGTGCAGGGTCCGAGGTATTCGCACTGGATACGACTAGCCC
		FW Primer	CGCGGGCAGCATTGTAC
		RV Primer	CAGTGCAGGGTCCGAGGTATT
4	ssc-miR-199a-5p	SeqTence (5' to 3')	CCCAGTGTTCAGACTACCTGTTC
		RT primer	GTCGTATCCAGTGCAGGGTCCGAGGTATTCGCACTGGATACGACGAACAG
		FW Primer	CGCGGCCCAGTGTTCAG
		RV Primer	CAGTGCAGGGTCCGAGGTATT
5	PN-200c-3p-193	SeqTence (5' to 3')	TAATACTGCCGGGTAATGATGGA
		RT primer	GTCGTATCCAGTGCAGGGTCCGAGGTATTCGCACTGGATACGACTCCATC
		FW Primer	GCGCTAATACTGCCGGGTAA
		RV Primer	CAGTGCAGGGTCCGAGGTA
6	miR-205-5p-304	SeqTence (5' to 3')	TCCTTCATTCCACCGGAGTCTGT
		RT primer	GTCGTATCCAGTGCAGGGTCCGAGGTATTCGCACTGGATACGACACAGAC
		FW Primer	CCGCGTCCTTCATTCCAC
		RV Primer	CAGTGCAGGGTCCGAGGTAT
7	ssc-miR-206	SeqTence (5' to 3')	TGGAATGTAAGGAAGTGTGTGA
		RT primer	GTCGTATCCAGTGCAGGGTCCGAGGTATTCGCACTGGATACGACTCACAC
		FW Primer	CCGCGTGGAATGTAAGGAAGT
		RV Primer	CAGTGCAGGGTCCGAGGTAT
8	ssc-miR-214	SeqTence (5' to 3')	ACAGCAGGCACAGACAGGCAG
		RT primer	GTCGTATCCAGTGCAGGGTCCGAGGTATTCGCACTGGATACGACCTGCCT
		FW Primer	GCGGACAGCAGGCACAGACA
		RV Primer	CAGTGCAGGGTCCGAGGTATTC
9	PN-599-5p-187	SeqTence (5' to 3')	TTTGATAAGCTGACATGGGACA
		RT primer	GTCGTATCCAGTGCAGGGTCCGAGGTATTCGCACTGGATACGACTGTCCC
		FW Primer	CGCGGTTTGATAAGCTGACAT
		RV Primer	CAGTGCAGGGTCCGAGGTATT
Control	ssc-miR-24	SeqTence (5' to 3')	TGGCTCAGTTCAGCAGGAACAG
		RT primer	GTCGTATCCAGTGCAGGGTCCGAGGTATTCGCACTGGATACGACCTGTTC
		FW Primer	GCGGTGTTGGCTCAGTTCAG
		RV Primer	CAGTGCAGGGTCCGAGGTATT
